# Supplementary material for: Seasonal and Nutrient Supplement Responses in Rumen Microbiota Structure and Metabolites of Tropical Rangeland Cattle
Source: Microorganisms. 2020 Oct 8;8(10):1550. doi: 10.3390/microorganisms8101550 (PMC7600044; doi:10.3390/microorganisms8101550)
Supplement: Supplementary file 1 [file microorganisms-08-01550-s001.zip › Supplementary File 1.xlsx]

## Sheet: ASV Bacteria supplement effect
ASV	Kingdom	Phylum	Class	Order	Family	Genus	Species	Un-supplemented	Supplemented	FDR
ASV7652	Bacteria	Proteobacteria	Deltaproteobacteria	Oligoflexales	0319-6G20	NA	NA	1.61722	-1.543	0.0202081
ASV1228	Bacteria	Firmicutes	Negativicutes	Selenomonadales	Acidaminococcaceae	Succiniclasticum	NA	-0.258387	3.08322	0.0336313
ASV470	Bacteria	Chloroflexi	Anaerolineae	Anaerolineales	Anaerolineaceae	Flexilinea	NA	-1.00489	1.44433	0.0410729
ASV515	Bacteria	Chloroflexi	Anaerolineae	Anaerolineales	Anaerolineaceae	Flexilinea	NA	-1.00489	1.6489	0.03169
ASV2357	Bacteria	Tenericutes	Mollicutes	Anaeroplasmatales	Anaeroplasmataceae	Anaeroplasma	NA	1.818	-0.692855	0.0302438
ASV448	Bacteria	Tenericutes	Mollicutes	Anaeroplasmatales	Anaeroplasmataceae	Anaeroplasma	NA	2.82201	1.11242	0.0132918
ASV7631	Bacteria	Tenericutes	Mollicutes	Anaeroplasmatales	Anaeroplasmataceae	Anaeroplasma	NA	2.92078	-0.675467	0.0187217
ASV993	Bacteria	Tenericutes	Mollicutes	Anaeroplasmatales	Anaeroplasmataceae	Anaeroplasma	NA	2.74222	1.27435	0.0245677
ASV3608	Bacteria	Bacteroidetes	Bacteroidia	Bacteroidales	Bacteroidales_BS11_gut_group	NA	NA	-0.580266	2.0934	0.0467426
ASV1028	Bacteria	Bacteroidetes	Bacteroidia	Bacteroidales	Bacteroidales_RF16_group	NA	NA	7.15695	5.06786	0.00533673
ASV664	Bacteria	Bacteroidetes	Bacteroidia	Bacteroidales	Bacteroidales_RF16_group	NA	NA	-0.0830742	2.9536	0.0372111
ASV2240	Bacteria	Bacteroidetes	Bacteroidia	Bacteroidales	Bacteroidales_UCG-001	NA	NA	4.67049	3.778	0.011933
ASV3843	Bacteria	Bacteroidetes	Bacteroidia	Bacteroidales	Bacteroidales_UCG-001	NA	NA	-0.558383	2.0958	0.0363634
ASV1031	Bacteria	Firmicutes	Clostridia	Clostridiales	Christensenellaceae	Christensenellaceae_R-7_group	NA	2.62588	1.8643	0.0223591
ASV1140	Bacteria	Firmicutes	Clostridia	Clostridiales	Christensenellaceae	Christensenellaceae_R-7_group	NA	2.58084	-0.238694	0.0197918
ASV1200	Bacteria	Firmicutes	Clostridia	Clostridiales	Christensenellaceae	Christensenellaceae_R-7_group	NA	4.31618	3.33716	0.0139675
ASV1338	Bacteria	Firmicutes	Clostridia	Clostridiales	Christensenellaceae	Christensenellaceae_R-7_group	NA	2.51155	0.512777	0.0433129
ASV1503	Bacteria	Firmicutes	Clostridia	Clostridiales	Christensenellaceae	Christensenellaceae_R-7_group	NA	1.88018	-0.590841	0.0284746
ASV1579	Bacteria	Firmicutes	Clostridia	Clostridiales	Christensenellaceae	Christensenellaceae_R-7_group	NA	1.51822	-0.446709	0.0423595
ASV1647	Bacteria	Firmicutes	Clostridia	Clostridiales	Christensenellaceae	Christensenellaceae_R-7_group	NA	1.60812	-0.0149209	0.0423422
ASV2042	Bacteria	Firmicutes	Clostridia	Clostridiales	Christensenellaceae	Christensenellaceae_R-7_group	NA	3.82863	2.98941	0.0339778
ASV2676	Bacteria	Firmicutes	Clostridia	Clostridiales	Christensenellaceae	Christensenellaceae_R-7_group	NA	1.09351	-1.46411	0.0272311
ASV4882	Bacteria	Firmicutes	Clostridia	Clostridiales	Christensenellaceae	Christensenellaceae_R-7_group	NA	3.36045	1.16145	0.0311005
ASV546	Bacteria	Firmicutes	Clostridia	Clostridiales	Christensenellaceae	Christensenellaceae_R-7_group	NA	4.98456	3.8685	0.0211679
ASV5463	Bacteria	Firmicutes	Clostridia	Clostridiales	Christensenellaceae	Christensenellaceae_R-7_group	NA	3.34083	1.69069	0.0167168
ASV5747	Bacteria	Firmicutes	Clostridia	Clostridiales	Christensenellaceae	Christensenellaceae_R-7_group	NA	-0.759586	1.94262	0.0423775
ASV6657	Bacteria	Firmicutes	Clostridia	Clostridiales	Christensenellaceae	Christensenellaceae_R-7_group	NA	6.28342	5.5212	0.0106328
ASV8293	Bacteria	Firmicutes	Clostridia	Clostridiales	Christensenellaceae	Christensenellaceae_R-7_group	NA	3.23974	2.35109	0.0164563
ASV1993	Bacteria	Proteobacteria	Deltaproteobacteria	Desulfovibrionales	Desulfovibrionaceae	Desulfovibrio	NA	3.83731	2.98065	0.0076837
ASV3076	Bacteria	Actinobacteria	Coriobacteriia	Coriobacteriales	Eggerthellaceae	DNF00809	NA	1.15721	-1.49446	0.0486612
ASV10240	Bacteria	Firmicutes	Erysipelotrichia	Erysipelotrichales	Erysipelotrichaceae	Solobacterium	NA	1.00293	-1.66471	0.0424878
ASV1689	Bacteria	Firmicutes	Erysipelotrichia	Erysipelotrichales	Erysipelotrichaceae	Erysipelotrichaceae_UCG-004	NA	3.36415	2.69639	0.0497643
ASV1278	Bacteria	Bacteroidetes	Bacteroidia	Bacteroidales	F082	NA	NA	-1.00489	1.97169	0.0280846
ASV1439	Bacteria	Bacteroidetes	Bacteroidia	Bacteroidales	F082	NA	NA	-1.00489	3.17238	0.00948396
ASV1525	Bacteria	Bacteroidetes	Bacteroidia	Bacteroidales	F082	NA	NA	-1.00489	2.1161	0.0204874
ASV1603	Bacteria	Bacteroidetes	Bacteroidia	Bacteroidales	F082	NA	NA	-0.68215	2.35998	0.0257788
ASV1612	Bacteria	Bacteroidetes	Bacteroidia	Bacteroidales	F082	NA	NA	-0.882148	2.37209	0.0225689
ASV1718	Bacteria	Bacteroidetes	Bacteroidia	Bacteroidales	F082	NA	NA	-0.566907	2.88833	0.0250648
ASV2032	Bacteria	Bacteroidetes	Bacteroidia	Bacteroidales	F082	NA	NA	-1.00489	2.17806	0.0224619
ASV2814	Bacteria	Bacteroidetes	Bacteroidia	Bacteroidales	F082	NA	NA	-0.665936	3.76544	0.0111441
ASV2865	Bacteria	Bacteroidetes	Bacteroidia	Bacteroidales	F082	NA	NA	-1.00489	1.73639	0.0346923
ASV2904	Bacteria	Bacteroidetes	Bacteroidia	Bacteroidales	F082	NA	NA	-0.297063	3.77045	0.0135319
ASV3584	Bacteria	Bacteroidetes	Bacteroidia	Bacteroidales	F082	NA	NA	-0.477532	2.76789	0.0415322
ASV3754	Bacteria	Bacteroidetes	Bacteroidia	Bacteroidales	F082	NA	NA	-0.75964	1.7467	0.0487156
ASV4054	Bacteria	Bacteroidetes	Bacteroidia	Bacteroidales	F082	NA	NA	-1.00489	1.40205	0.0485916
ASV4738	Bacteria	Bacteroidetes	Bacteroidia	Bacteroidales	F082	NA	NA	-1.00489	2.12595	0.022296
ASV5086	Bacteria	Bacteroidetes	Bacteroidia	Bacteroidales	F082	NA	NA	-0.758103	2.47178	0.0188459
ASV5147	Bacteria	Bacteroidetes	Bacteroidia	Bacteroidales	F082	NA	NA	-1.00489	1.44841	0.0458119
ASV5754	Bacteria	Bacteroidetes	Bacteroidia	Bacteroidales	F082	NA	NA	-0.881284	1.91153	0.0339126
ASV6350	Bacteria	Bacteroidetes	Bacteroidia	Bacteroidales	F082	NA	NA	-1.00489	1.9133	0.0275816
ASV6630	Bacteria	Bacteroidetes	Bacteroidia	Bacteroidales	F082	NA	NA	-1.00489	2.02066	0.0266298
ASV7050	Bacteria	Bacteroidetes	Bacteroidia	Bacteroidales	F082	NA	NA	-1.00489	1.98802	0.0251363
ASV4197	Bacteria	Firmicutes	Clostridia	Clostridiales	Family_XIII	Mogibacterium	NA	3.28007	2.18281	0.00261181
ASV6691	Bacteria	Firmicutes	Clostridia	Clostridiales	Family_XIII	Anaerovorax	NA	2.71772	2.0105	0.0488236
ASV11411	Bacteria	Fibrobacteres	Fibrobacteria	Fibrobacterales	Fibrobacteraceae	Fibrobacter	NA	3.80035	2.33887	0.044815
ASV1562	Bacteria	Fibrobacteres	Fibrobacteria	Fibrobacterales	Fibrobacteraceae	Fibrobacter	NA	-0.615275	2.94678	0.0222474
ASV2177	Bacteria	Fibrobacteres	Fibrobacteria	Fibrobacterales	Fibrobacteraceae	Fibrobacter	NA	6.17912	5.13197	0.0496878
ASV2748	Bacteria	Fibrobacteres	Fibrobacteria	Fibrobacterales	Fibrobacteraceae	Fibrobacter	NA	4.03507	2.41907	0.010927
ASV4737	Bacteria	Fibrobacteres	Fibrobacteria	Fibrobacterales	Fibrobacteraceae	Fibrobacter	NA	0.21683	3.47486	0.0287586
ASV6779	Bacteria	Fibrobacteres	Fibrobacteria	Fibrobacterales	Fibrobacteraceae	Fibrobacter	NA	-1.00489	1.58751	0.0440696
ASV9065	Bacteria	Fibrobacteres	Fibrobacteria	Fibrobacterales	Fibrobacteraceae	Fibrobacter	NA	5.15266	2.68086	0.0184321
ASV10018	Bacteria	Firmicutes	Clostridia	Clostridiales	Lachnospiraceae	Moryella	NA	2.4844	-1.86581	0.00490686
ASV10218	Bacteria	Firmicutes	Clostridia	Clostridiales	Lachnospiraceae	Oribacterium	NA	1.30164	-1.86581	0.0317594
ASV1116	Bacteria	Firmicutes	Clostridia	Clostridiales	Lachnospiraceae	Lachnospiraceae_UCG-006	NA	2.17921	0.81205	0.0423473
ASV1404	Bacteria	Firmicutes	Clostridia	Clostridiales	Lachnospiraceae	NA	NA	1.95065	0.105816	0.0211612
ASV14981	Bacteria	Firmicutes	Clostridia	Clostridiales	Lachnospiraceae	Pseudobutyrivibrio	NA	1.82657	-0.591072	0.0392489
ASV1639	Bacteria	Firmicutes	Clostridia	Clostridiales	Lachnospiraceae	NA	NA	2.77894	1.58917	0.0177983
ASV1852	Bacteria	Firmicutes	Clostridia	Clostridiales	Lachnospiraceae	Marvinbryantia	NA	1.66912	-0.222862	0.0472316
ASV1974	Bacteria	Firmicutes	Clostridia	Clostridiales	Lachnospiraceae	Lachnoclostridium_10	NA	1.68938	0.658018	0.0370346
ASV2063	Bacteria	Firmicutes	Clostridia	Clostridiales	Lachnospiraceae	Lachnospiraceae_XPB1014_group	NA	2.48049	0.930078	0.0262953
ASV2579	Bacteria	Firmicutes	Clostridia	Clostridiales	Lachnospiraceae	Butyrivibrio_2	NA	1.92757	0.0418389	0.0445221
ASV26	Bacteria	Firmicutes	Clostridia	Clostridiales	Lachnospiraceae	Marvinbryantia	NA	2.74995	1.30393	0.00792143
ASV2661	Bacteria	Firmicutes	Clostridia	Clostridiales	Lachnospiraceae	Pseudobutyrivibrio	NA	5.19548	3.57009	0.000965054
ASV279	Bacteria	Firmicutes	Clostridia	Clostridiales	Lachnospiraceae	Butyrivibrio_2	NA	2.79754	1.88967	0.0230211
ASV2886	Bacteria	Firmicutes	Clostridia	Clostridiales	Lachnospiraceae	Lachnospiraceae_XPB1014_group	NA	1.71293	-1.31559	0.0450309
ASV3021	Bacteria	Firmicutes	Clostridia	Clostridiales	Lachnospiraceae	Lachnospiraceae_FCS020_group	NA	3.87724	3.17229	0.00831595
ASV3370	Bacteria	Firmicutes	Clostridia	Clostridiales	Lachnospiraceae	Butyrivibrio_2	NA	4.22376	3.11244	0.0198263
ASV3642	Bacteria	Firmicutes	Clostridia	Clostridiales	Lachnospiraceae	Lachnospiraceae_XPB1014_group	NA	3.76111	3.0058	0.0427031
ASV3824	Bacteria	Firmicutes	Clostridia	Clostridiales	Lachnospiraceae	Butyrivibrio_2	NA	4.23543	2.99263	0.0054009
ASV4071	Bacteria	Firmicutes	Clostridia	Clostridiales	Lachnospiraceae	Marvinbryantia	NA	3.07795	-0.311215	0.013905
ASV4458	Bacteria	Firmicutes	Clostridia	Clostridiales	Lachnospiraceae	Acetitomaculum	NA	-1.00489	2.04191	0.0262102
ASV4725	Bacteria	Firmicutes	Clostridia	Clostridiales	Lachnospiraceae	NA	NA	2.15605	-1.86581	0.00625739
ASV5017	Bacteria	Firmicutes	Clostridia	Clostridiales	Lachnospiraceae	Coprococcus_1	NA	1.78476	-1.74173	0.0190688
ASV5060	Bacteria	Firmicutes	Clostridia	Clostridiales	Lachnospiraceae	FD2005	NA	1.67767	-0.453954	0.0335126
ASV5142	Bacteria	Firmicutes	Clostridia	Clostridiales	Lachnospiraceae	Oribacterium	NA	2.33196	0.363054	0.0494648
ASV5169	Bacteria	Firmicutes	Clostridia	Clostridiales	Lachnospiraceae	NA	NA	1.85543	-0.557341	0.0436962
ASV5179	Bacteria	Firmicutes	Clostridia	Clostridiales	Lachnospiraceae	Lachnoclostridium_10	NA	-0.349072	2.61093	0.0434086
ASV5194	Bacteria	Firmicutes	Clostridia	Clostridiales	Lachnospiraceae	Acetitomaculum	NA	-0.882185	2.04496	0.0291168
ASV5823	Bacteria	Firmicutes	Clostridia	Clostridiales	Lachnospiraceae	Lachnospiraceae_NK3A20_group	NA	0.974093	-1.61814	0.049322
ASV704	Bacteria	Firmicutes	Clostridia	Clostridiales	Lachnospiraceae	Butyrivibrio_2	NA	2.70069	1.41275	0.0325941
ASV745	Bacteria	Firmicutes	Clostridia	Clostridiales	Lachnospiraceae	NA	NA	3.05321	0.693112	0.00998868
ASV7930	Bacteria	Firmicutes	Clostridia	Clostridiales	Lachnospiraceae	Acetitomaculum	NA	1.94694	-1.21833	0.0198281
ASV805	Bacteria	Firmicutes	Clostridia	Clostridiales	Lachnospiraceae	NA	NA	3.87974	1.11295	0.000885221
ASV841	Bacteria	Firmicutes	Clostridia	Clostridiales	Lachnospiraceae	Lachnospiraceae_UCG-008	NA	2.1914	0.229327	0.0261195
ASV9981	Bacteria	Firmicutes	Clostridia	Clostridiales	Lachnospiraceae	Acetitomaculum	NA	2.77997	-1.86581	0.00370762
ASV4836	Bacteria	Bacteroidetes	Bacteroidia	Bacteroidales	Marinifilaceae	NA	NA	3.6663	2.37356	0.0437006
ASV14515	Archaea	Euryarchaeota	Methanobacteria	Methanobacteriales	Methanobacteriaceae	Methanobrevibacter	Methanobrevibacter gottschalkii clade	2.81828	1.07986	0.0281115
ASV2563	Archaea	Euryarchaeota	Thermoplasmata	Methanomassiliicoccales	Methanomethylophilaceae	NA	Group9 sp. ISO4-G1	3.22404	1.06682	0.0419144
ASV870	Archaea	Euryarchaeota	Thermoplasmata	Methanomassiliicoccales	Methanomethylophilaceae	NA	NA	2.17361	-0.590686	0.0214096
ASV359	Bacteria	Bacteroidetes	Bacteroidia	Bacteroidales	Muribaculaceae (S-24)	NA	NA	3.30462	0.408561	0.0268603
ASV1041	Bacteria	Cyanobacteria	Melainabacteria	Gastranaerophilales	NA	NA	NA	-1.00489	1.81639	0.0303123
ASV119	Bacteria	Cyanobacteria	Melainabacteria	Gastranaerophilales	NA	NA	NA	-0.804692	2.89495	0.0139044
ASV1282	Bacteria	Cyanobacteria	Melainabacteria	Gastranaerophilales	NA	NA	NA	-1.00489	1.54954	0.0402111
ASV129	Bacteria	Bacteroidetes	Bacteroidia	Bacteroidales	NA	NA	NA	6.34216	4.1341	0.022068
ASV1298	Bacteria	Proteobacteria	Alphaproteobacteria	Rhodospirillales	NA	NA	NA	-1.00489	1.49936	0.0462762
ASV13424	Bacteria	Bacteroidetes	Bacteroidia	Bacteroidales	NA	NA	NA	3.20618	0.0401519	0.0233106
ASV13754	Bacteria	Bacteroidetes	Bacteroidia	Bacteroidales	NA	NA	NA	3.55513	0.334824	0.0157134
ASV1486	Bacteria	Cyanobacteria	Melainabacteria	Gastranaerophilales	NA	NA	NA	2.35117	-0.328104	0.0328884
ASV1546	Bacteria	Cyanobacteria	Melainabacteria	Gastranaerophilales	NA	NA	NA	-1.00489	1.95015	0.0261275
ASV1575	Bacteria	Bacteroidetes	Bacteroidia	Bacteroidales	NA	NA	NA	1.70964	0.47515	0.0491847
ASV1754	Bacteria	Cyanobacteria	Melainabacteria	Gastranaerophilales	NA	NA	NA	-1.00489	1.5314	0.0462177
ASV1802	Bacteria	Cyanobacteria	Melainabacteria	Gastranaerophilales	NA	NA	NA	-0.881284	1.63931	0.0436896
ASV1807	Bacteria	Patescibacteria	Gracilibacteria	Absconditabacteriales_(SR1)	NA	NA	NA	2.57765	5.43167	0.0407742
ASV1839	Bacteria	Cyanobacteria	Melainabacteria	Gastranaerophilales	NA	NA	NA	-1.00489	1.51851	0.0368891
ASV2405	Bacteria	Cyanobacteria	Melainabacteria	Gastranaerophilales	NA	NA	NA	-1.00489	1.56807	0.0395993
ASV2461	Bacteria	Tenericutes	Mollicutes	EMP-G18	NA	NA	NA	2.21952	-0.190834	0.0291502
ASV2486	Bacteria	Kiritimatiellaeota	Kiritimatiellae	WCHB1-41	NA	NA	NA	-0.23592	3.22703	0.0209269
ASV3249	Bacteria	Cyanobacteria	Melainabacteria	Gastranaerophilales	NA	NA	NA	-0.881547	3.41449	0.00735152
ASV3348	Bacteria	Cyanobacteria	Melainabacteria	Gastranaerophilales	NA	NA	NA	-1.00489	3.44367	0.00933928
ASV3378	Bacteria	Bacteroidetes	Bacteroidia	Bacteroidales	NA	NA	NA	-1.00489	1.70691	0.0331285
ASV421	Bacteria	Cyanobacteria	Melainabacteria	Gastranaerophilales	NA	NA	NA	-1.00489	2.30234	0.0190573
ASV467	Bacteria	Kiritimatiellaeota	Kiritimatiellae	WCHB1-41	NA	NA	NA	2.84901	1.71856	0.0397871
ASV477	Bacteria	Cyanobacteria	Melainabacteria	Gastranaerophilales	NA	NA	NA	-1.00489	1.92328	0.0252391
ASV509	Bacteria	Cyanobacteria	Melainabacteria	Gastranaerophilales	NA	NA	NA	-1.00489	1.79921	0.0291712
ASV5152	Bacteria	Verrucomicrobia	Verrucomicrobiae	LD1-PB3	NA	NA	NA	-0.409715	2.45504	0.0462724
ASV5172	Bacteria	Cyanobacteria	Melainabacteria	Gastranaerophilales	NA	NA	NA	-0.758843	2.27179	0.0305639
ASV5178	Bacteria	Bacteroidetes	Bacteroidia	Bacteroidales	NA	NA	NA	0.339446	3.75254	0.0195553
ASV521	Bacteria	Cyanobacteria	Melainabacteria	Gastranaerophilales	NA	NA	NA	-1.00489	1.55022	0.0397717
ASV5572	Bacteria	Cyanobacteria	Melainabacteria	Gastranaerophilales	NA	NA	NA	-1.00489	2.41965	0.0171803
ASV558	Bacteria	Proteobacteria	Alphaproteobacteria	Rhodospirillales	NA	NA	NA	-1.00489	1.84459	0.0314649
ASV5658	Bacteria	Tenericutes	Mollicutes	Izimaplasmatales	NA	NA	NA	2.73661	1.73379	0.0418481
ASV600	Bacteria	Cyanobacteria	Melainabacteria	Gastranaerophilales	NA	NA	NA	-1.00489	2.09556	0.0221111
ASV6051	Bacteria	Cyanobacteria	Melainabacteria	Gastranaerophilales	NA	NA	NA	-1.00489	2.15741	0.0199056
ASV6468	Bacteria	Cyanobacteria	Melainabacteria	Gastranaerophilales	NA	NA	NA	-0.882128	2.53706	0.0193292
ASV648	Bacteria	Cyanobacteria	Melainabacteria	Gastranaerophilales	NA	NA	NA	-1.00489	1.48291	0.0492969
ASV656	Bacteria	Kiritimatiellaeota	Kiritimatiellae	WCHB1-41	NA	NA	NA	-0.758524	2.08397	0.0275568
ASV6618	Bacteria	Cyanobacteria	Melainabacteria	Gastranaerophilales	NA	NA	NA	-1.00489	2.68149	0.0139941
ASV6659	Bacteria	Bacteroidetes	Bacteroidia	Bacteroidales	NA	NA	NA	2.65901	1.54834	0.00394198
ASV6822	Bacteria	Cyanobacteria	Melainabacteria	Gastranaerophilales	NA	NA	NA	-1.00489	2.39652	0.0179381
ASV6873	Bacteria	Cyanobacteria	Melainabacteria	Gastranaerophilales	NA	NA	NA	-1.00489	1.92983	0.0296971
ASV689	Bacteria	Patescibacteria	Gracilibacteria	Absconditabacteriales_(SR1)	NA	NA	NA	-1.00489	1.37271	0.0494962
ASV699	Bacteria	Cyanobacteria	Melainabacteria	Gastranaerophilales	NA	NA	NA	-1.00489	1.57182	0.0421494
ASV7100	Bacteria	Cyanobacteria	Melainabacteria	Gastranaerophilales	NA	NA	NA	-1.00489	2.31711	0.018557
ASV7706	Bacteria	Patescibacteria	Gracilibacteria	Absconditabacteriales_(SR1)	NA	NA	NA	1.0853	3.58401	0.0295301
ASV780	Bacteria	Cyanobacteria	Melainabacteria	Gastranaerophilales	NA	NA	NA	-1.00489	1.97416	0.0254797
ASV7804	Bacteria	Bacteroidetes	Bacteroidia	Bacteroidales	NA	NA	NA	4.83034	-1.2385	0.0145352
ASV909	Bacteria	Patescibacteria	Gracilibacteria	Absconditabacteriales_(SR1)	NA	NA	NA	0.00419259	3.96977	0.0291773
ASV953	Bacteria	Cyanobacteria	Melainabacteria	Gastranaerophilales	NA	NA	NA	-1.00489	1.84758	0.0269022
ASV1271	Bacteria	Bacteroidetes	Bacteroidia	Bacteroidales	p-251-o5	NA	NA	-0.881708	2.89823	0.0120197
ASV3725	Bacteria	Bacteroidetes	Bacteroidia	Bacteroidales	p-251-o5	NA	NA	3.37495	1.93846	0.0489135
ASV5378	Bacteria	Bacteroidetes	Bacteroidia	Bacteroidales	p-251-o5	NA	NA	-0.881284	1.88363	0.0432015
ASV6637	Bacteria	Bacteroidetes	Bacteroidia	Bacteroidales	p-251-o5	NA	NA	1.91125	-1.01758	0.027306
ASV6840	Bacteria	Bacteroidetes	Bacteroidia	Bacteroidales	p-251-o5	NA	NA	-0.882273	2.37984	0.0209517
ASV9040	Bacteria	Bacteroidetes	Bacteroidia	Bacteroidales	p-251-o5	NA	NA	3.57731	1.22719	0.0455394
ASV10085	Bacteria	Bacteroidetes	Bacteroidia	Bacteroidales	Prevotellaceae	Prevotella_1	NA	-0.881547	2.52453	0.0210433
ASV10093	Bacteria	Bacteroidetes	Bacteroidia	Bacteroidales	Prevotellaceae	Prevotella_1	NA	5.92314	3.91296	0.021831
ASV10158	Bacteria	Bacteroidetes	Bacteroidia	Bacteroidales	Prevotellaceae	Prevotella_1	NA	-0.882185	1.70119	0.0443763
ASV1017	Bacteria	Bacteroidetes	Bacteroidia	Bacteroidales	Prevotellaceae	Prevotella_1	NA	-0.502099	3.2558	0.0146746
ASV11379	Bacteria	Bacteroidetes	Bacteroidia	Bacteroidales	Prevotellaceae	Prevotella_1	NA	4.18184	2.23641	0.0225728
ASV11410	Bacteria	Bacteroidetes	Bacteroidia	Bacteroidales	Prevotellaceae	Prevotella_1	NA	4.6913	3.02662	0.00888585
ASV11425	Bacteria	Bacteroidetes	Bacteroidia	Bacteroidales	Prevotellaceae	Prevotella_1	NA	-0.560013	2.30921	0.0401936
ASV11460	Bacteria	Bacteroidetes	Bacteroidia	Bacteroidales	Prevotellaceae	Prevotellaceae_UCG-003	NA	2.22418	-0.47066	0.0374237
ASV1150	Bacteria	Bacteroidetes	Bacteroidia	Bacteroidales	Prevotellaceae	Prevotella_1	NA	-0.436778	3.07975	0.01872
ASV11574	Bacteria	Bacteroidetes	Bacteroidia	Bacteroidales	Prevotellaceae	Prevotella_1	NA	4.06182	2.11421	0.0200671
ASV11587	Bacteria	Bacteroidetes	Bacteroidia	Bacteroidales	Prevotellaceae	Prevotella_1	NA	-1.00489	1.7467	0.0311785
ASV11617	Bacteria	Bacteroidetes	Bacteroidia	Bacteroidales	Prevotellaceae	Prevotella_1	NA	3.06888	1.99694	0.00946954
ASV11682	Bacteria	Bacteroidetes	Bacteroidia	Bacteroidales	Prevotellaceae	Prevotella_1	NA	0.0863427	2.99587	0.0240829
ASV11693	Bacteria	Bacteroidetes	Bacteroidia	Bacteroidales	Prevotellaceae	Prevotella_1	NA	2.84693	1.5366	0.0117523
ASV11754	Bacteria	Bacteroidetes	Bacteroidia	Bacteroidales	Prevotellaceae	Prevotella_1	NA	2.03079	-0.660778	0.0302853
ASV11826	Bacteria	Bacteroidetes	Bacteroidia	Bacteroidales	Prevotellaceae	Prevotella_1	NA	2.122	0.529096	0.0382406
ASV1190	Bacteria	Bacteroidetes	Bacteroidia	Bacteroidales	Prevotellaceae	Prevotella_1	NA	-1.00489	1.78097	0.041639
ASV1195	Bacteria	Bacteroidetes	Bacteroidia	Bacteroidales	Prevotellaceae	Prevotella_1	NA	-1.00489	1.87235	0.0274603
ASV12068	Bacteria	Bacteroidetes	Bacteroidia	Bacteroidales	Prevotellaceae	Prevotella_1	NA	-0.727676	1.98246	0.0458954
ASV12083	Bacteria	Bacteroidetes	Bacteroidia	Bacteroidales	Prevotellaceae	Prevotella_1	NA	-0.727676	1.94265	0.04051
ASV1211	Bacteria	Bacteroidetes	Bacteroidia	Bacteroidales	Prevotellaceae	Prevotella_1	NA	-1.00489	1.5083	0.0387774
ASV1218	Bacteria	Bacteroidetes	Bacteroidia	Bacteroidales	Prevotellaceae	Prevotella_1	NA	7.15734	5.52153	0.00998208
ASV12231	Bacteria	Bacteroidetes	Bacteroidia	Bacteroidales	Prevotellaceae	Prevotella_1	NA	2.91101	0.945518	0.0412483
ASV12379	Bacteria	Bacteroidetes	Bacteroidia	Bacteroidales	Prevotellaceae	Prevotella_1	NA	4.24704	2.8129	0.0354287
ASV12645	Bacteria	Bacteroidetes	Bacteroidia	Bacteroidales	Prevotellaceae	Prevotella_1	NA	2.84863	0.467979	0.0217144
ASV12936	Bacteria	Bacteroidetes	Bacteroidia	Bacteroidales	Prevotellaceae	Prevotella_1	NA	2.32671	-0.615633	0.0233671
ASV12993	Bacteria	Bacteroidetes	Bacteroidia	Bacteroidales	Prevotellaceae	Prevotella_1	NA	2.04138	-1.13948	0.0191582
ASV13089	Bacteria	Bacteroidetes	Bacteroidia	Bacteroidales	Prevotellaceae	Prevotella_1	NA	-0.882128	2.4502	0.0209831
ASV13112	Bacteria	Bacteroidetes	Bacteroidia	Bacteroidales	Prevotellaceae	Prevotella_1	NA	1.75489	-0.0989647	0.0480317
ASV1318	Bacteria	Bacteroidetes	Bacteroidia	Bacteroidales	Prevotellaceae	Prevotella_1	NA	-0.881547	4.03422	0.0054469
ASV13184	Bacteria	Bacteroidetes	Bacteroidia	Bacteroidales	Prevotellaceae	Prevotellaceae_UCG-003	NA	2.73305	0.0402312	0.0118598
ASV13306	Bacteria	Bacteroidetes	Bacteroidia	Bacteroidales	Prevotellaceae	Prevotella_1	NA	2.60577	0.310322	0.0118139
ASV13354	Bacteria	Bacteroidetes	Bacteroidia	Bacteroidales	Prevotellaceae	Prevotella_1	NA	1.63312	-1.12644	0.0289145
ASV13364	Bacteria	Bacteroidetes	Bacteroidia	Bacteroidales	Prevotellaceae	Prevotella_1	NA	2.89726	0.886387	0.0238825
ASV13501	Bacteria	Bacteroidetes	Bacteroidia	Bacteroidales	Prevotellaceae	Prevotella_1	NA	3.10956	0.908728	0.0317838
ASV13580	Bacteria	Bacteroidetes	Bacteroidia	Bacteroidales	Prevotellaceae	Prevotella_1	NA	2.48259	0.549037	0.00948108
ASV13660	Bacteria	Bacteroidetes	Bacteroidia	Bacteroidales	Prevotellaceae	Prevotella_1	NA	2.71845	1.04902	0.0474704
ASV13675	Bacteria	Bacteroidetes	Bacteroidia	Bacteroidales	Prevotellaceae	Prevotella_1	NA	2.6603	0.980587	0.018761
ASV13768	Bacteria	Bacteroidetes	Bacteroidia	Bacteroidales	Prevotellaceae	Prevotella_1	NA	2.68371	-0.538574	0.0249013
ASV1411	Bacteria	Bacteroidetes	Bacteroidia	Bacteroidales	Prevotellaceae	Prevotella_1	NA	-0.210859	2.94002	0.038855
ASV14294	Bacteria	Bacteroidetes	Bacteroidia	Bacteroidales	Prevotellaceae	Prevotella_1	NA	2.72363	0.762958	0.0238739
ASV1468	Bacteria	Bacteroidetes	Bacteroidia	Bacteroidales	Prevotellaceae	Prevotella_1	NA	-0.760279	2.13874	0.0334812
ASV1505	Bacteria	Bacteroidetes	Bacteroidia	Bacteroidales	Prevotellaceae	Prevotella_1	NA	-0.881708	2.44754	0.0201491
ASV15190	Bacteria	Bacteroidetes	Bacteroidia	Bacteroidales	Prevotellaceae	Prevotella_1	NA	-0.436521	2.2558	0.0452033
ASV158	Bacteria	Bacteroidetes	Bacteroidia	Bacteroidales	Prevotellaceae	Prevotella_1	NA	-1.00489	1.97488	0.0255073
ASV15891	Bacteria	Bacteroidetes	Bacteroidia	Bacteroidales	Prevotellaceae	Prevotella_1	NA	-1.00489	1.51547	0.0391272
ASV1611	Bacteria	Bacteroidetes	Bacteroidia	Bacteroidales	Prevotellaceae	Prevotella_1	NA	-0.558738	4.81052	0.00512268
ASV1652	Bacteria	Bacteroidetes	Bacteroidia	Bacteroidales	Prevotellaceae	Prevotella_1	NA	-1.00489	2.73267	0.0121044
ASV1758	Bacteria	Bacteroidetes	Bacteroidia	Bacteroidales	Prevotellaceae	Prevotellaceae_UCG-003	NA	-0.760279	2.79691	0.0189849
ASV1790	Bacteria	Bacteroidetes	Bacteroidia	Bacteroidales	Prevotellaceae	Prevotellaceae_UCG-003	NA	4.65609	2.50538	0.0438467
ASV1818	Bacteria	Bacteroidetes	Bacteroidia	Bacteroidales	Prevotellaceae	Prevotella_1	NA	-1.00489	3.00048	0.0127337
ASV1872	Bacteria	Bacteroidetes	Bacteroidia	Bacteroidales	Prevotellaceae	Prevotella_1	NA	-0.882273	3.19164	0.0101509
ASV1919	Bacteria	Bacteroidetes	Bacteroidia	Bacteroidales	Prevotellaceae	Prevotella_1	NA	-0.527881	2.18702	0.0446179
ASV193	Bacteria	Bacteroidetes	Bacteroidia	Bacteroidales	Prevotellaceae	Prevotella_1	NA	-0.502523	2.99775	0.017904
ASV1930	Bacteria	Bacteroidetes	Bacteroidia	Bacteroidales	Prevotellaceae	Prevotella_1	NA	-0.482904	2.61421	0.0332437
ASV1992	Bacteria	Bacteroidetes	Bacteroidia	Bacteroidales	Prevotellaceae	Prevotella_1	NA	-1.00489	4.59602	0.00434042
ASV2	Bacteria	Bacteroidetes	Bacteroidia	Bacteroidales	Prevotellaceae	Prevotella_1	NA	1.60995	5.4176	0.0296739
ASV2010	Bacteria	Bacteroidetes	Bacteroidia	Bacteroidales	Prevotellaceae	Prevotellaceae_UCG-001	NA	-0.559851	2.47052	0.0299369
ASV2064	Bacteria	Bacteroidetes	Bacteroidia	Bacteroidales	Prevotellaceae	Prevotella_1	NA	-0.882148	2.89561	0.0437258
ASV2077	Bacteria	Bacteroidetes	Bacteroidia	Bacteroidales	Prevotellaceae	Prevotella_1	NA	3.47371	1.68769	0.0089172
ASV2092	Bacteria	Bacteroidetes	Bacteroidia	Bacteroidales	Prevotellaceae	Prevotella_1	NA	-1.00489	2.37568	0.0174226
ASV2100	Bacteria	Bacteroidetes	Bacteroidia	Bacteroidales	Prevotellaceae	Prevotella_1	NA	-0.247319	2.83708	0.0478814
ASV2110	Bacteria	Bacteroidetes	Bacteroidia	Bacteroidales	Prevotellaceae	Prevotella_1	NA	-0.882128	3.87017	0.00630485
ASV2150	Bacteria	Bacteroidetes	Bacteroidia	Bacteroidales	Prevotellaceae	Prevotella_1	NA	-0.882347	2.7262	0.0161381
ASV2178	Bacteria	Bacteroidetes	Bacteroidia	Bacteroidales	Prevotellaceae	Prevotella_1	NA	-0.152858	3.24431	0.0437645
ASV2203	Bacteria	Bacteroidetes	Bacteroidia	Bacteroidales	Prevotellaceae	Prevotella_1	NA	-1.00489	3.27767	0.00868646
ASV2219	Bacteria	Bacteroidetes	Bacteroidia	Bacteroidales	Prevotellaceae	Prevotella_1	NA	-1.00489	2.92042	0.0111494
ASV2229	Bacteria	Bacteroidetes	Bacteroidia	Bacteroidales	Prevotellaceae	Prevotella_1	NA	-0.635238	2.8708	0.0172205
ASV2270	Bacteria	Bacteroidetes	Bacteroidia	Bacteroidales	Prevotellaceae	Prevotella_1	NA	2.54785	4.54669	0.0274589
ASV2271	Bacteria	Bacteroidetes	Bacteroidia	Bacteroidales	Prevotellaceae	Prevotella_1	NA	-1.00489	2.69104	0.0130118
ASV2299	Bacteria	Bacteroidetes	Bacteroidia	Bacteroidales	Prevotellaceae	Prevotella_1	NA	-0.881547	2.79595	0.0451764
ASV2308	Bacteria	Bacteroidetes	Bacteroidia	Bacteroidales	Prevotellaceae	Prevotella_1	NA	-0.881708	1.57315	0.0466089
ASV2344	Bacteria	Bacteroidetes	Bacteroidia	Bacteroidales	Prevotellaceae	Prevotellaceae_UCG-001	NA	-1.00489	2.04112	0.0246069
ASV2353	Bacteria	Bacteroidetes	Bacteroidia	Bacteroidales	Prevotellaceae	Prevotella_1	NA	-0.313155	5.13997	0.0049261
ASV238	Bacteria	Bacteroidetes	Bacteroidia	Bacteroidales	Prevotellaceae	Prevotella_1	NA	3.66621	1.75273	0.0108012
ASV2403	Bacteria	Bacteroidetes	Bacteroidia	Bacteroidales	Prevotellaceae	Prevotella_1	NA	-0.881708	2.24487	0.0214168
ASV2468	Bacteria	Bacteroidetes	Bacteroidia	Bacteroidales	Prevotellaceae	Prevotella_1	NA	-0.757942	3.22811	0.00982816
ASV251	Bacteria	Bacteroidetes	Bacteroidia	Bacteroidales	Prevotellaceae	NA	NA	0.789861	4.35549	0.046065
ASV2539	Bacteria	Bacteroidetes	Bacteroidia	Bacteroidales	Prevotellaceae	Prevotella_1	NA	-1.00489	3.48153	0.00863737
ASV2644	Bacteria	Bacteroidetes	Bacteroidia	Bacteroidales	Prevotellaceae	Prevotella_1	NA	-0.759479	2.56892	0.0198401
ASV2648	Bacteria	Bacteroidetes	Bacteroidia	Bacteroidales	Prevotellaceae	Prevotella_1	NA	-0.882277	2.73596	0.035438
ASV2690	Bacteria	Bacteroidetes	Bacteroidia	Bacteroidales	Prevotellaceae	Prevotella_1	NA	-1.00489	1.88692	0.0292823
ASV2698	Bacteria	Bacteroidetes	Bacteroidia	Bacteroidales	Prevotellaceae	Prevotellaceae_UCG-003	NA	-1.00489	2.37536	0.015013
ASV2708	Bacteria	Bacteroidetes	Bacteroidia	Bacteroidales	Prevotellaceae	Prevotella_1	NA	-0.76006	2.95618	0.0189766
ASV2717	Bacteria	Bacteroidetes	Bacteroidia	Bacteroidales	Prevotellaceae	Prevotella_1	NA	2.87614	5.70363	0.000396979
ASV2790	Bacteria	Bacteroidetes	Bacteroidia	Bacteroidales	Prevotellaceae	Prevotellaceae_UCG-004	NA	3.24473	-0.401319	0.0262716
ASV2823	Bacteria	Bacteroidetes	Bacteroidia	Bacteroidales	Prevotellaceae	Prevotella_1	NA	-0.681564	2.90409	0.0164121
ASV2832	Bacteria	Bacteroidetes	Bacteroidia	Bacteroidales	Prevotellaceae	NA	NA	0.419134	3.00822	0.0458984
ASV287	Bacteria	Bacteroidetes	Bacteroidia	Bacteroidales	Prevotellaceae	Prevotella_1	NA	-1.00489	2.08221	0.0226694
ASV2870	Bacteria	Bacteroidetes	Bacteroidia	Bacteroidales	Prevotellaceae	Prevotellaceae_UCG-003	NA	-0.760279	2.73869	0.0181092
ASV2878	Bacteria	Bacteroidetes	Bacteroidia	Bacteroidales	Prevotellaceae	Prevotellaceae_UCG-003	NA	-0.882273	2.31331	0.033867
ASV2913	Bacteria	Bacteroidetes	Bacteroidia	Bacteroidales	Prevotellaceae	NA	NA	0.0649722	3.46494	0.024527
ASV3	Bacteria	Bacteroidetes	Bacteroidia	Bacteroidales	Prevotellaceae	Prevotella_1	NA	1.17358	5.07706	0.0288061
ASV3029	Bacteria	Bacteroidetes	Bacteroidia	Bacteroidales	Prevotellaceae	Prevotella_1	NA	-1.00489	2.91662	0.0115167
ASV3039	Bacteria	Bacteroidetes	Bacteroidia	Bacteroidales	Prevotellaceae	Prevotella_1	NA	-1.00489	2.73343	0.0150456
ASV3059	Bacteria	Bacteroidetes	Bacteroidia	Bacteroidales	Prevotellaceae	Prevotellaceae_UCG-001	NA	4.01095	2.8357	0.0293265
ASV3104	Bacteria	Bacteroidetes	Bacteroidia	Bacteroidales	Prevotellaceae	Prevotella_1	NA	-0.615275	3.04054	0.0199007
ASV3172	Bacteria	Bacteroidetes	Bacteroidia	Bacteroidales	Prevotellaceae	Prevotella_1	NA	8.04917	6.31435	0.0332156
ASV3173	Bacteria	Bacteroidetes	Bacteroidia	Bacteroidales	Prevotellaceae	Prevotella_1	NA	0.182548	4.73969	0.0107975
ASV3307	Bacteria	Bacteroidetes	Bacteroidia	Bacteroidales	Prevotellaceae	Prevotellaceae_UCG-003	NA	-0.881547	2.13716	0.0232373
ASV3334	Bacteria	Bacteroidetes	Bacteroidia	Bacteroidales	Prevotellaceae	Prevotella_1	NA	4.4788	2.15141	0.0329125
ASV339	Bacteria	Bacteroidetes	Bacteroidia	Bacteroidales	Prevotellaceae	Prevotella_1	NA	-0.124612	3.49717	0.0328591
ASV3505	Bacteria	Bacteroidetes	Bacteroidia	Bacteroidales	Prevotellaceae	Prevotellaceae_UCG-003	NA	-0.758103	2.38128	0.0206363
ASV3560	Bacteria	Bacteroidetes	Bacteroidia	Bacteroidales	Prevotellaceae	Prevotella_1	NA	-1.00489	2.12174	0.0242544
ASV3625	Bacteria	Bacteroidetes	Bacteroidia	Bacteroidales	Prevotellaceae	Prevotellaceae_UCG-003	NA	-1.00489	2.08776	0.0219959
ASV3743	Bacteria	Bacteroidetes	Bacteroidia	Bacteroidales	Prevotellaceae	Prevotella_1	NA	-0.881708	2.18735	0.024975
ASV3781	Bacteria	Bacteroidetes	Bacteroidia	Bacteroidales	Prevotellaceae	Prevotella_1	NA	5.77751	4.02712	0.0294798
ASV3865	Bacteria	Bacteroidetes	Bacteroidia	Bacteroidales	Prevotellaceae	Prevotella_1	NA	6.98995	4.14868	0.0288157
ASV3911	Bacteria	Bacteroidetes	Bacteroidia	Bacteroidales	Prevotellaceae	Prevotellaceae_UCG-001	NA	-1.00489	2.22024	0.0252258
ASV4000	Bacteria	Bacteroidetes	Bacteroidia	Bacteroidales	Prevotellaceae	Prevotella_1	NA	4.56804	2.38433	0.0106683
ASV4015	Bacteria	Bacteroidetes	Bacteroidia	Bacteroidales	Prevotellaceae	Prevotellaceae_UCG-003	NA	-1.00489	2.25332	0.0259583
ASV411	Bacteria	Bacteroidetes	Bacteroidia	Bacteroidales	Prevotellaceae	Prevotellaceae_UCG-001	NA	6.37611	3.81761	0.000995781
ASV4122	Bacteria	Bacteroidetes	Bacteroidia	Bacteroidales	Prevotellaceae	Prevotella_1	NA	-0.405339	3.84118	0.0131733
ASV4177	Bacteria	Bacteroidetes	Bacteroidia	Bacteroidales	Prevotellaceae	Prevotellaceae_UCG-003	NA	-0.881547	2.51307	0.0182247
ASV4255	Bacteria	Bacteroidetes	Bacteroidia	Bacteroidales	Prevotellaceae	Prevotella_1	NA	-1.00489	1.76371	0.0344052
ASV426	Bacteria	Bacteroidetes	Bacteroidia	Bacteroidales	Prevotellaceae	Prevotella_1	NA	-0.604635	2.11521	0.0477222
ASV4421	Bacteria	Bacteroidetes	Bacteroidia	Bacteroidales	Prevotellaceae	Prevotella_1	NA	-1.00489	2.6687	0.0143553
ASV4434	Bacteria	Bacteroidetes	Bacteroidia	Bacteroidales	Prevotellaceae	Prevotella_1	NA	-0.159614	3.41022	0.0311852
ASV4435	Bacteria	Bacteroidetes	Bacteroidia	Bacteroidales	Prevotellaceae	Prevotella_1	NA	3.54433	2.5302	0.0297011
ASV4561	Bacteria	Bacteroidetes	Bacteroidia	Bacteroidales	Prevotellaceae	Prevotellaceae_UCG-003	NA	-0.881708	2.11289	0.0244505
ASV463	Bacteria	Bacteroidetes	Bacteroidia	Bacteroidales	Prevotellaceae	Prevotella_1	NA	4.60096	3.41869	0.0124234
ASV465	Bacteria	Bacteroidetes	Bacteroidia	Bacteroidales	Prevotellaceae	Prevotella_1	NA	2.67344	1.31003	0.0295873
ASV4811	Bacteria	Bacteroidetes	Bacteroidia	Bacteroidales	Prevotellaceae	Prevotella_1	NA	-1.00489	2.75431	0.0391372
ASV4843	Bacteria	Bacteroidetes	Bacteroidia	Bacteroidales	Prevotellaceae	Prevotellaceae_UCG-003	NA	-0.70272	2.28749	0.0342265
ASV4887	Bacteria	Bacteroidetes	Bacteroidia	Bacteroidales	Prevotellaceae	Prevotellaceae_UCG-003	NA	-0.80533	2.8831	0.017846
ASV4900	Bacteria	Bacteroidetes	Bacteroidia	Bacteroidales	Prevotellaceae	Prevotella_1	NA	-0.882273	2.74433	0.0161888
ASV492	Bacteria	Bacteroidetes	Bacteroidia	Bacteroidales	Prevotellaceae	Prevotella_1	NA	-0.605553	2.88527	0.0190901
ASV505	Bacteria	Bacteroidetes	Bacteroidia	Bacteroidales	Prevotellaceae	Prevotellaceae_NK3B31_group	NA	-1.00489	1.81115	0.0297519
ASV5108	Bacteria	Bacteroidetes	Bacteroidia	Bacteroidales	Prevotellaceae	Prevotellaceae_UCG-003	NA	-1.00489	2.05775	0.0220998
ASV514	Bacteria	Bacteroidetes	Bacteroidia	Bacteroidales	Prevotellaceae	Prevotellaceae_UCG-003	NA	-0.759166	2.98949	0.0111045
ASV524	Bacteria	Bacteroidetes	Bacteroidia	Bacteroidales	Prevotellaceae	Prevotellaceae_UCG-003	NA	-0.80453	2.47584	0.0205382
ASV5285	Bacteria	Bacteroidetes	Bacteroidia	Bacteroidales	Prevotellaceae	NA	NA	-0.219572	2.399	0.0460566
ASV5308	Bacteria	Bacteroidetes	Bacteroidia	Bacteroidales	Prevotellaceae	Prevotellaceae_UCG-001	NA	2.95178	0.0792875	0.01188
ASV5407	Bacteria	Bacteroidetes	Bacteroidia	Bacteroidales	Prevotellaceae	Prevotella_1	NA	4.68555	2.69413	0.0449584
ASV5485	Bacteria	Bacteroidetes	Bacteroidia	Bacteroidales	Prevotellaceae	Prevotella_1	NA	-0.881284	2.12362	0.0235193
ASV5523	Bacteria	Bacteroidetes	Bacteroidia	Bacteroidales	Prevotellaceae	Prevotella_1	NA	1.67706	5.87645	0.0400459
ASV5710	Bacteria	Bacteroidetes	Bacteroidia	Bacteroidales	Prevotellaceae	Prevotella_1	NA	-0.226513	3.89319	0.0149772
ASV5767	Bacteria	Bacteroidetes	Bacteroidia	Bacteroidales	Prevotellaceae	Prevotella_1	NA	-1.00489	1.80809	0.0308866
ASV5773	Bacteria	Bacteroidetes	Bacteroidia	Bacteroidales	Prevotellaceae	Prevotellaceae_UCG-001	NA	4.98246	3.75874	0.019303
ASV5961	Bacteria	Bacteroidetes	Bacteroidia	Bacteroidales	Prevotellaceae	Prevotella_1	NA	-0.220761	3.21661	0.0457842
ASV624	Bacteria	Bacteroidetes	Bacteroidia	Bacteroidales	Prevotellaceae	Prevotella_1	NA	6.37969	4.94207	0.00596642
ASV6324	Bacteria	Bacteroidetes	Bacteroidia	Bacteroidales	Prevotellaceae	Prevotella_1	NA	-1.00489	1.98432	0.0258753
ASV6332	Bacteria	Bacteroidetes	Bacteroidia	Bacteroidales	Prevotellaceae	Prevotella_1	NA	4.35486	0.231944	0.0134498
ASV6344	Bacteria	Bacteroidetes	Bacteroidia	Bacteroidales	Prevotellaceae	Prevotellaceae_UCG-001	NA	-0.80453	1.80316	0.0399306
ASV6389	Bacteria	Bacteroidetes	Bacteroidia	Bacteroidales	Prevotellaceae	Prevotella_1	NA	3.92799	1.92761	0.0192302
ASV6521	Bacteria	Bacteroidetes	Bacteroidia	Bacteroidales	Prevotellaceae	Prevotella_1	NA	-0.212313	3.26888	0.0240671
ASV657	Bacteria	Bacteroidetes	Bacteroidia	Bacteroidales	Prevotellaceae	Prevotella_1	NA	-1.00489	1.38993	0.0471907
ASV6576	Bacteria	Bacteroidetes	Bacteroidia	Bacteroidales	Prevotellaceae	Prevotella_1	NA	-1.00489	2.26124	0.0183757
ASV663	Bacteria	Bacteroidetes	Bacteroidia	Bacteroidales	Prevotellaceae	Prevotellaceae_UCG-003	NA	4.52969	1.62013	0.028868
ASV675	Bacteria	Bacteroidetes	Bacteroidia	Bacteroidales	Prevotellaceae	Prevotella_1	NA	4.32703	2.83434	0.0409266
ASV6807	Bacteria	Bacteroidetes	Bacteroidia	Bacteroidales	Prevotellaceae	Prevotella_1	NA	-1.00489	3.53744	0.00670247
ASV703	Bacteria	Bacteroidetes	Bacteroidia	Bacteroidales	Prevotellaceae	Prevotella_1	NA	-1.00489	1.67229	0.0338336
ASV726	Bacteria	Bacteroidetes	Bacteroidia	Bacteroidales	Prevotellaceae	Prevotella_1	NA	0.383117	3.95305	0.0470026
ASV756	Bacteria	Bacteroidetes	Bacteroidia	Bacteroidales	Prevotellaceae	Prevotella_1	NA	-0.881547	3.09153	0.0113806
ASV766	Bacteria	Bacteroidetes	Bacteroidia	Bacteroidales	Prevotellaceae	Prevotella_1	NA	-0.881547	2.22859	0.0197506
ASV7660	Bacteria	Bacteroidetes	Bacteroidia	Bacteroidales	Prevotellaceae	Prevotella_1	NA	-0.636775	1.97658	0.0440761
ASV7751	Bacteria	Bacteroidetes	Bacteroidia	Bacteroidales	Prevotellaceae	Prevotellaceae_UCG-003	NA	-0.405249	2.26193	0.0493431
ASV8242	Bacteria	Bacteroidetes	Bacteroidia	Bacteroidales	Prevotellaceae	Prevotella_1	NA	2.81185	0.234204	0.0419377
ASV827	Bacteria	Bacteroidetes	Bacteroidia	Bacteroidales	Prevotellaceae	Prevotella_1	NA	-0.0689443	4.82367	0.00636907
ASV867	Bacteria	Bacteroidetes	Bacteroidia	Bacteroidales	Prevotellaceae	NA	NA	4.70772	3.97581	0.0131652
ASV942	Bacteria	Bacteroidetes	Bacteroidia	Bacteroidales	Prevotellaceae	Prevotellaceae_NK3B31_group	NA	-1.00489	2.50254	0.0149047
ASV951	Bacteria	Bacteroidetes	Bacteroidia	Bacteroidales	Prevotellaceae	Prevotella_1	NA	-0.114709	3.40314	0.0208526
ASV977	Bacteria	Bacteroidetes	Bacteroidia	Bacteroidales	Prevotellaceae	Prevotella_1	NA	-1.00489	2.5064	0.01757
ASV986	Bacteria	Bacteroidetes	Bacteroidia	Bacteroidales	Prevotellaceae	NA	NA	4.4555	3.57178	0.0130709
ASV9954	Bacteria	Bacteroidetes	Bacteroidia	Bacteroidales	Prevotellaceae	Prevotella_1	NA	5.25941	2.8493	0.0091157
ASV1	Bacteria	Bacteroidetes	Bacteroidia	Bacteroidales	Rikenellaceae	Rikenellaceae_RC9_gut_group	NA	7.22938	6.02106	0.00405318
ASV1006	Bacteria	Bacteroidetes	Bacteroidia	Bacteroidales	Rikenellaceae	Rikenellaceae_RC9_gut_group	NA	4.39428	3.0763	0.00876287
ASV1029	Bacteria	Bacteroidetes	Bacteroidia	Bacteroidales	Rikenellaceae	Rikenellaceae_RC9_gut_group	NA	2.17429	3.45605	0.0498728
ASV11374	Bacteria	Bacteroidetes	Bacteroidia	Bacteroidales	Rikenellaceae	Rikenellaceae_RC9_gut_group	NA	3.42943	1.51815	0.0444274
ASV13092	Bacteria	Bacteroidetes	Bacteroidia	Bacteroidales	Rikenellaceae	Rikenellaceae_RC9_gut_group	NA	4.05931	2.76558	0.00327505
ASV13353	Bacteria	Bacteroidetes	Bacteroidia	Bacteroidales	Rikenellaceae	Rikenellaceae_RC9_gut_group	NA	3.26019	2.05623	0.0323796
ASV14281	Bacteria	Bacteroidetes	Bacteroidia	Bacteroidales	Rikenellaceae	Rikenellaceae_RC9_gut_group	NA	4.37015	3.31667	0.0413571
ASV1496	Bacteria	Bacteroidetes	Bacteroidia	Bacteroidales	Rikenellaceae	Rikenellaceae_RC9_gut_group	NA	-0.1883	2.80543	0.0394476
ASV15563	Bacteria	Bacteroidetes	Bacteroidia	Bacteroidales	Rikenellaceae	Rikenellaceae_RC9_gut_group	NA	2.71014	1.28988	0.0238196
ASV1655	Bacteria	Bacteroidetes	Bacteroidia	Bacteroidales	Rikenellaceae	Rikenellaceae_RC9_gut_group	NA	1.81134	-1.21824	0.0474475
ASV2538	Bacteria	Bacteroidetes	Bacteroidia	Bacteroidales	Rikenellaceae	Rikenellaceae_RC9_gut_group	NA	5.75968	4.59132	0.0182671
ASV2765	Bacteria	Bacteroidetes	Bacteroidia	Bacteroidales	Rikenellaceae	Rikenellaceae_RC9_gut_group	NA	3.67997	2.44668	0.0205799
ASV3140	Bacteria	Bacteroidetes	Bacteroidia	Bacteroidales	Rikenellaceae	Rikenellaceae_RC9_gut_group	NA	3.9864	1.74362	0.0116631
ASV3260	Bacteria	Bacteroidetes	Bacteroidia	Bacteroidales	Rikenellaceae	Rikenellaceae_RC9_gut_group	NA	3.76815	2.18655	0.0192203
ASV337	Bacteria	Bacteroidetes	Bacteroidia	Bacteroidales	Rikenellaceae	Rikenellaceae_RC9_gut_group	NA	3.87312	-0.289877	0.0106173
ASV3690	Bacteria	Bacteroidetes	Bacteroidia	Bacteroidales	Rikenellaceae	Rikenellaceae_RC9_gut_group	NA	3.47905	2.1543	0.048357
ASV4039	Bacteria	Bacteroidetes	Bacteroidia	Bacteroidales	Rikenellaceae	Rikenellaceae_RC9_gut_group	NA	6.76516	5.8411	0.0139694
ASV4375	Bacteria	Bacteroidetes	Bacteroidia	Bacteroidales	Rikenellaceae	Rikenellaceae_RC9_gut_group	NA	-0.57998	2.50851	0.0295038
ASV4810	Bacteria	Bacteroidetes	Bacteroidia	Bacteroidales	Rikenellaceae	Rikenellaceae_RC9_gut_group	NA	6.66271	4.84568	0.00336014
ASV5107	Bacteria	Bacteroidetes	Bacteroidia	Bacteroidales	Rikenellaceae	Rikenellaceae_RC9_gut_group	NA	0.57937	3.94647	0.0393018
ASV5843	Bacteria	Bacteroidetes	Bacteroidia	Bacteroidales	Rikenellaceae	Rikenellaceae_RC9_gut_group	NA	3.48123	0.799658	0.0412393
ASV5920	Bacteria	Bacteroidetes	Bacteroidia	Bacteroidales	Rikenellaceae	Rikenellaceae_RC9_gut_group	NA	4.01436	-0.453906	0.0115856
ASV6416	Bacteria	Bacteroidetes	Bacteroidia	Bacteroidales	Rikenellaceae	Rikenellaceae_RC9_gut_group	NA	-0.882347	2.88923	0.0134413
ASV6707	Bacteria	Bacteroidetes	Bacteroidia	Bacteroidales	Rikenellaceae	Rikenellaceae_RC9_gut_group	NA	5.37092	3.60064	0.00229203
ASV6760	Bacteria	Bacteroidetes	Bacteroidia	Bacteroidales	Rikenellaceae	Rikenellaceae_RC9_gut_group	NA	-0.404512	3.25304	0.0147476
ASV6935	Bacteria	Bacteroidetes	Bacteroidia	Bacteroidales	Rikenellaceae	Rikenellaceae_RC9_gut_group	NA	3.31885	0.762436	0.0219808
ASV7006	Bacteria	Bacteroidetes	Bacteroidia	Bacteroidales	Rikenellaceae	Rikenellaceae_RC9_gut_group	NA	-1.00489	1.55014	0.0399856
ASV7734	Bacteria	Bacteroidetes	Bacteroidia	Bacteroidales	Rikenellaceae	Rikenellaceae_RC9_gut_group	NA	2.89285	-1.01724	0.0400281
ASV777	Bacteria	Bacteroidetes	Bacteroidia	Bacteroidales	Rikenellaceae	Rikenellaceae_RC9_gut_group	NA	-0.804692	2.33359	0.0252628
ASV7864	Bacteria	Bacteroidetes	Bacteroidia	Bacteroidales	Rikenellaceae	Rikenellaceae_RC9_gut_group	NA	-0.882277	1.85979	0.0393932
ASV8971	Bacteria	Bacteroidetes	Bacteroidia	Bacteroidales	Rikenellaceae	Rikenellaceae_RC9_gut_group	NA	5.26996	4.54401	0.0149202
ASV9949	Bacteria	Bacteroidetes	Bacteroidia	Bacteroidales	Rikenellaceae	Rikenellaceae_RC9_gut_group	NA	2.91946	0.947588	0.0327477
ASV1154	Bacteria	Firmicutes	Clostridia	Clostridiales	Ruminococcaceae	Papillibacter	NA	2.1271	0.654266	0.0408288
ASV1251	Bacteria	Firmicutes	Clostridia	Clostridiales	Ruminococcaceae	Ruminococcaceae_NK4A214_group	NA	2.44478	1.51253	0.0349114
ASV13159	Bacteria	Firmicutes	Clostridia	Clostridiales	Ruminococcaceae	Ruminococcaceae_UCG-012	NA	1.89405	-1.86581	0.00812293
ASV2381	Bacteria	Firmicutes	Clostridia	Clostridiales	Ruminococcaceae	Ruminococcaceae_UCG-010	NA	-1.00489	2.35103	0.0173368
ASV2671	Bacteria	Firmicutes	Clostridia	Clostridiales	Ruminococcaceae	Ruminococcaceae_NK4A214_group	NA	3.6723	3.14706	0.0420743
ASV3706	Bacteria	Firmicutes	Clostridia	Clostridiales	Ruminococcaceae	Saccharofermentans	NA	4.16607	2.61425	0.00997919
ASV6263	Bacteria	Firmicutes	Clostridia	Clostridiales	Ruminococcaceae	Saccharofermentans	NA	4.92576	4.43605	0.0297796
ASV686	Bacteria	Firmicutes	Clostridia	Clostridiales	Ruminococcaceae	NA	NA	2.33433	1.01705	0.0421648
ASV719	Bacteria	Firmicutes	Clostridia	Clostridiales	Ruminococcaceae	Ruminococcaceae_UCG-014	NA	-0.682462	1.98008	0.0444363
ASV816	Bacteria	Firmicutes	Clostridia	Clostridiales	Ruminococcaceae	Ruminococcaceae_UCG-005	NA	4.04987	3.58192	0.0100638
ASV8190	Bacteria	Firmicutes	Clostridia	Clostridiales	Ruminococcaceae	Ruminococcaceae_UCG-005	NA	-0.260884	3.1385	0.035389
ASV938	Bacteria	Firmicutes	Clostridia	Clostridiales	Ruminococcaceae	Ruminococcaceae_NK4A214_group	NA	2.51451	1.2054	0.046164
ASV1273	Bacteria	Spirochaetes	Spirochaetia	Spirochaetales	Spirochaetaceae	Treponema_2	NA	2.86253	1.35538	0.0188615
ASV3659	Bacteria	Spirochaetes	Spirochaetia	Spirochaetales	Spirochaetaceae	Treponema_2	NA	4.12912	2.3836	0.0102307
ASV4270	Bacteria	Spirochaetes	Spirochaetia	Spirochaetales	Spirochaetaceae	Treponema_2	NA	3.69101	2.45947	0.0054824
ASV4315	Bacteria	Spirochaetes	Spirochaetia	Spirochaetales	Spirochaetaceae	Treponema_2	NA	4.17688	2.83772	0.00953881
ASV5586	Bacteria	Spirochaetes	Spirochaetia	Spirochaetales	Spirochaetaceae	Treponema_2	NA	3.33186	1.33193	0.040034
ASV635	Bacteria	Spirochaetes	Spirochaetia	Spirochaetales	Spirochaetaceae	Treponema_2	NA	4.58308	3.90853	0.0329582
ASV6717	Bacteria	Spirochaetes	Spirochaetia	Spirochaetales	Spirochaetaceae	Treponema_2	NA	3.16092	1.79207	0.0178579
ASV939	Bacteria	Proteobacteria	Gammaproteobacteria	Aeromonadales	Succinivibrionaceae	Succinivibrio	NA	3.38639	2.39449	0.0203009
ASV1741	Bacteria	Synergistetes	Synergistia	Synergistales	Synergistaceae	Pyramidobacter	NA	1.75469	-1.00019	0.0384523
ASV596	Bacteria	Lentisphaerae	Lentisphaeria	Victivallales	vadinBE97	NA	NA	4.46433	3.28571	0.0125126
ASV324	Bacteria	Firmicutes	Negativicutes	Selenomonadales	Veillonellaceae	Selenomonas_1	NA	3.7063	2.01163	0.0105758
ASV5743	Bacteria	Firmicutes	Negativicutes	Selenomonadales	Veillonellaceae	Anaerovibrio	NA	2.15036	0.256301	0.0456841
ASV582	Bacteria	Firmicutes	Negativicutes	Selenomonadales	Veillonellaceae	Veillonellaceae_UCG-001	NA	3.27813	2.0085	0.0231723
ASV1175	Bacteria	Lentisphaerae	Lentisphaeria	Victivallales	Victivallaceae	NA	NA	1.24212	-0.67788	0.0436685
