# Supplementary material for: Seasonal and Nutrient Supplement Responses in Rumen Microbiota Structure and Metabolites of Tropical Rangeland Cattle
Source: Microorganisms. 2020 Oct 8;8(10):1550. doi: 10.3390/microorganisms8101550 (PMC7600044; doi:10.3390/microorganisms8101550)
Supplement: Supplementary file 1 [file microorganisms-08-01550-s001.zip › Supplementary File 3.xlsx]

## Sheet: ASV Bacteria seasonal effect
ASV	Kingdom	Phylum	Class	Order	Family	Genus	Species	Mid-Dry Season	Wet Season	FDR
ASV5755	Bacteria	Actinobacteria	Coriobacteriia	Coriobacteriales	Eggerthellaceae	NA	NA	-1.03387	1.64643	0.000693127
ASV6142	Bacteria	Actinobacteria	Coriobacteriia	Coriobacteriales	Eggerthellaceae	DNF00809	NA	2.26293	3.23073	0.00139941
ASV1000	Bacteria	Bacteroidetes	Bacteroidia	Bacteroidales	Bacteroidales_BS11_gut_group	NA	NA	0.116266	3.47046	0.000156126
ASV1816	Bacteria	Bacteroidetes	Bacteroidia	Bacteroidales	Bacteroidales_BS11_gut_group	NA	NA	-0.522246	2.16133	0.000920114
ASV1959	Bacteria	Bacteroidetes	Bacteroidia	Bacteroidales	Bacteroidales_BS11_gut_group	NA	NA	0.191611	2.66198	0.0073317
ASV6498	Bacteria	Bacteroidetes	Bacteroidia	Bacteroidales	Bacteroidales_BS11_gut_group	NA	NA	2.21952	-0.511436	0.00196501
ASV8622	Bacteria	Bacteroidetes	Bacteroidia	Bacteroidales	Bacteroidales_BS11_gut_group	NA	NA	2.2487	-0.443151	0.0021674
ASV469	Bacteria	Bacteroidetes	Bacteroidia	Bacteroidales	Bacteroidales_RF16_group	NA	NA	1.84187	-0.587149	0.00378701
ASV8572	Bacteria	Bacteroidetes	Bacteroidia	Bacteroidales	Bacteroidales_RF16_group	NA	NA	2.19368	-0.424769	0.00154058
ASV10906	Bacteria	Bacteroidetes	Bacteroidia	Bacteroidales	Bacteroidales_UCG-001	NA	NA	2.24384	-0.449554	0.000795285
ASV11132	Bacteria	Bacteroidetes	Bacteroidia	Bacteroidales	Bacteroidales_UCG-001	NA	NA	2.39444	0.687653	0.00642266
ASV11285	Bacteria	Bacteroidetes	Bacteroidia	Bacteroidales	Bacteroidales_UCG-001	NA	NA	1.98224	-0.112829	0.00324205
ASV11371	Bacteria	Bacteroidetes	Bacteroidia	Bacteroidales	Bacteroidales_UCG-001	NA	NA	1.6403	-1.00836	0.00176721
ASV2290	Bacteria	Bacteroidetes	Bacteroidia	Bacteroidales	Bacteroidales_UCG-001	NA	NA	2.81239	-0.458837	0.00145501
ASV2332	Bacteria	Bacteroidetes	Bacteroidia	Bacteroidales	Bacteroidales_UCG-001	NA	NA	3.37393	0.614756	0.00100516
ASV2992	Bacteria	Bacteroidetes	Bacteroidia	Bacteroidales	Bacteroidales_UCG-001	NA	NA	4.95157	-0.286789	6.17229e-06
ASV3843	Bacteria	Bacteroidetes	Bacteroidia	Bacteroidales	Bacteroidales_UCG-001	NA	NA	2.63328	-0.35291	0.000426476
ASV5338	Bacteria	Bacteroidetes	Bacteroidia	Bacteroidales	Bacteroidales_UCG-001	NA	NA	2.01385	-0.857493	0.00208656
ASV540	Bacteria	Bacteroidetes	Bacteroidia	Bacteroidales	Bacteroidales_UCG-001	NA	NA	2.0292	-0.450475	0.00155814
ASV7105	Bacteria	Bacteroidetes	Bacteroidia	Bacteroidales	Bacteroidales_UCG-001	NA	NA	1.50866	-0.924381	0.00836222
ASV9169	Bacteria	Bacteroidetes	Bacteroidia	Bacteroidales	Bacteroidales_UCG-001	NA	NA	1.32851	-1.1078	0.00582006
ASV10134	Bacteria	Bacteroidetes	Bacteroidia	Bacteroidales	F082	NA	NA	2.41652	-0.413241	0.0035871
ASV10463	Bacteria	Bacteroidetes	Bacteroidia	Bacteroidales	F082	NA	NA	-1.31079	1.80648	0.000247062
ASV12111	Bacteria	Bacteroidetes	Bacteroidia	Bacteroidales	F082	NA	NA	1.49207	-1.16916	0.00295215
ASV1718	Bacteria	Bacteroidetes	Bacteroidia	Bacteroidales	F082	NA	NA	2.31269	4.71597	0.00213037
ASV2422	Bacteria	Bacteroidetes	Bacteroidia	Bacteroidales	F082	NA	NA	3.38977	0.299089	0.000629449
ASV2814	Bacteria	Bacteroidetes	Bacteroidia	Bacteroidales	F082	NA	NA	5.02158	1.39961	0.00108565
ASV319	Bacteria	Bacteroidetes	Bacteroidia	Bacteroidales	F082	NA	NA	2.12796	-0.542025	0.000889856
ASV3300	Bacteria	Bacteroidetes	Bacteroidia	Bacteroidales	F082	NA	NA	3.1006	1.06614	0.00487184
ASV3549	Bacteria	Bacteroidetes	Bacteroidia	Bacteroidales	F082	NA	NA	2.95299	0.74484	0.00224359
ASV4154	Bacteria	Bacteroidetes	Bacteroidia	Bacteroidales	F082	NA	NA	2.44234	-0.229153	0.00128208
ASV474	Bacteria	Bacteroidetes	Bacteroidia	Bacteroidales	F082	NA	NA	1.98002	-0.349246	0.00245942
ASV4752	Bacteria	Bacteroidetes	Bacteroidia	Bacteroidales	F082	NA	NA	-0.904603	1.78643	0.00330264
ASV4960	Bacteria	Bacteroidetes	Bacteroidia	Bacteroidales	F082	NA	NA	4.45606	-0.035175	3.69414e-05
ASV5255	Bacteria	Bacteroidetes	Bacteroidia	Bacteroidales	F082	NA	NA	1.88298	-0.985864	0.00180544
ASV5435	Bacteria	Bacteroidetes	Bacteroidia	Bacteroidales	F082	NA	NA	2.52118	-0.55597	0.00056099
ASV6371	Bacteria	Bacteroidetes	Bacteroidia	Bacteroidales	F082	NA	NA	1.86507	-0.610226	0.00423026
ASV797	Bacteria	Bacteroidetes	Bacteroidia	Bacteroidales	F082	NA	NA	2.2457	-0.0387891	0.00346264
ASV929	Bacteria	Bacteroidetes	Bacteroidia	Bacteroidales	F082	NA	NA	4.0473	-0.209386	8.79729e-05
ASV994	Bacteria	Bacteroidetes	Bacteroidia	Bacteroidales	F082	NA	NA	1.23874	-0.886144	0.00724014
ASV10023	Bacteria	Bacteroidetes	Bacteroidia	Bacteroidales	Muribaculaceae (S24-7)	NA	NA	-1.18821	1.08833	0.0141699
ASV2166	Bacteria	Bacteroidetes	Bacteroidia	Bacteroidales	Muribaculaceae (S24-7)	NA	NA	-0.226852	2.72252	0.00265996
ASV259	Bacteria	Bacteroidetes	Bacteroidia	Bacteroidales	Muribaculaceae (S24-7)	NA	NA	-1.11143	1.61886	0.00654654
ASV5698	Bacteria	Bacteroidetes	Bacteroidia	Bacteroidales	Muribaculaceae (S24-7)	NA	NA	-0.758795	1.54409	0.0058794
ASV9988	Bacteria	Bacteroidetes	Bacteroidia	Bacteroidales	Muribaculaceae (S24-7)	NA	NA	-0.965742	2.35067	0.000119204
ASV3259	Bacteria	Bacteroidetes	Bacteroidia	Bacteroidales	NA	NA	NA	4.55971	-0.94739	7.02033e-06
ASV4657	Bacteria	Bacteroidetes	Bacteroidia	Bacteroidales	NA	NA	NA	-1.08856	1.81873	0.00222349
ASV6659	Bacteria	Bacteroidetes	Bacteroidia	Bacteroidales	NA	NA	NA	2.05485	-0.870386	0.000332205
ASV6957	Bacteria	Bacteroidetes	Bacteroidia	Bacteroidales	NA	NA	NA	1.83528	-0.528119	0.00343218
ASV7617	Bacteria	Bacteroidetes	Bacteroidia	Bacteroidales	NA	NA	NA	1.28885	-1.16916	0.0021504
ASV1863	Bacteria	Bacteroidetes	Bacteroidia	Bacteroidales	p-251-o5	NA	NA	3.46044	-0.93105	2.51428e-05
ASV3725	Bacteria	Bacteroidetes	Bacteroidia	Bacteroidales	p-251-o5	NA	NA	3.04688	1.33545	0.005751
ASV7602	Bacteria	Bacteroidetes	Bacteroidia	Bacteroidales	p-251-o5	NA	NA	3.46598	-1.16916	6.10989e-06
ASV895	Bacteria	Bacteroidetes	Bacteroidia	Bacteroidales	p-251-o5	NA	NA	1.50616	3.45619	0.0209753
ASV7566	Bacteria	Bacteroidetes	Bacteroidia	Bacteroidales	Paludibacteraceae	NA	NA	1.7549	-1.16916	0.000825455
ASV10087	Bacteria	Bacteroidetes	Bacteroidia	Bacteroidales	Prevotellaceae	NA	NA	-1.31079	1.57153	0.00736137
ASV10093	Bacteria	Bacteroidetes	Bacteroidia	Bacteroidales	Prevotellaceae	Prevotella_1	NA	3.44679	4.43776	0.00143297
ASV1073	Bacteria	Bacteroidetes	Bacteroidia	Bacteroidales	Prevotellaceae	Prevotellaceae_UCG-003	NA	1.06853	3.6032	0.00535366
ASV1086	Bacteria	Bacteroidetes	Bacteroidia	Bacteroidales	Prevotellaceae	Prevotellaceae_UCG-003	NA	3.21343	-0.173913	0.00232486
ASV1114	Bacteria	Bacteroidetes	Bacteroidia	Bacteroidales	Prevotellaceae	Prevotellaceae_UCG-003	NA	3.21661	-0.681772	0.000248789
ASV12039	Bacteria	Bacteroidetes	Bacteroidia	Bacteroidales	Prevotellaceae	Prevotella_1	NA	1.73312	3.63521	0.00229367
ASV1296	Bacteria	Bacteroidetes	Bacteroidia	Bacteroidales	Prevotellaceae	Prevotellaceae_UCG-003	NA	3.78461	0.931425	0.00179217
ASV13089	Bacteria	Bacteroidetes	Bacteroidia	Bacteroidales	Prevotellaceae	Prevotella_1	NA	1.75761	4.61385	0.00067223
ASV1318	Bacteria	Bacteroidetes	Bacteroidia	Bacteroidales	Prevotellaceae	Prevotella_1	NA	5.17323	1.40772	0.000599229
ASV13799	Bacteria	Bacteroidetes	Bacteroidia	Bacteroidales	Prevotellaceae	Prevotella_1	NA	1.48353	3.90609	0.000868316
ASV13821	Bacteria	Bacteroidetes	Bacteroidia	Bacteroidales	Prevotellaceae	Prevotella_1	NA	1.65491	3.54815	0.000318844
ASV13841	Bacteria	Bacteroidetes	Bacteroidia	Bacteroidales	Prevotellaceae	Prevotella_1	NA	-0.865393	1.62209	0.0113825
ASV13985	Bacteria	Bacteroidetes	Bacteroidia	Bacteroidales	Prevotellaceae	Prevotella_1	NA	-1.02654	1.32939	0.00677296
ASV1440	Bacteria	Bacteroidetes	Bacteroidia	Bacteroidales	Prevotellaceae	Prevotella_1	NA	0.352328	3.02534	0.00379604
ASV14409	Bacteria	Bacteroidetes	Bacteroidia	Bacteroidales	Prevotellaceae	Prevotella_1	NA	1.21251	3.23319	0.00507268
ASV14440	Bacteria	Bacteroidetes	Bacteroidia	Bacteroidales	Prevotellaceae	Prevotella_1	NA	0.155077	2.3809	0.00291254
ASV14482	Bacteria	Bacteroidetes	Bacteroidia	Bacteroidales	Prevotellaceae	Prevotella_1	NA	0.801973	2.92532	0.00180122
ASV1464	Bacteria	Bacteroidetes	Bacteroidia	Bacteroidales	Prevotellaceae	Prevotellaceae_NK3B31_group	NA	0.642578	3.19216	0.00210981
ASV1515	Bacteria	Bacteroidetes	Bacteroidia	Bacteroidales	Prevotellaceae	Prevotella_1	NA	5.58315	3.63223	6.06629e-06
ASV1564	Bacteria	Bacteroidetes	Bacteroidia	Bacteroidales	Prevotellaceae	Prevotellaceae_NK3B31_group	NA	0.168089	2.85795	0.00435172
ASV1587	Bacteria	Bacteroidetes	Bacteroidia	Bacteroidales	Prevotellaceae	Prevotellaceae_YAB2003_group	NA	0.284982	3.72408	0.000168894
ASV1694	Bacteria	Bacteroidetes	Bacteroidia	Bacteroidales	Prevotellaceae	Prevotellaceae_NK3B31_group	NA	0.00308632	2.28206	0.00245529
ASV1847	Bacteria	Bacteroidetes	Bacteroidia	Bacteroidales	Prevotellaceae	Prevotellaceae_UCG-003	NA	3.24194	4.56671	0.000579583
ASV1900	Bacteria	Bacteroidetes	Bacteroidia	Bacteroidales	Prevotellaceae	Prevotellaceae_UCG-003	NA	5.34773	2.93993	0.00198663
ASV2121	Bacteria	Bacteroidetes	Bacteroidia	Bacteroidales	Prevotellaceae	Prevotella_1	NA	-0.0669685	2.62588	0.00143862
ASV2219	Bacteria	Bacteroidetes	Bacteroidia	Bacteroidales	Prevotellaceae	Prevotella_1	NA	2.02821	-1.16916	0.00507574
ASV2349	Bacteria	Bacteroidetes	Bacteroidia	Bacteroidales	Prevotellaceae	Prevotellaceae_NK3B31_group	NA	-0.582052	2.39741	0.00117151
ASV2353	Bacteria	Bacteroidetes	Bacteroidia	Bacteroidales	Prevotellaceae	Prevotella_1	NA	5.63513	3.55467	0.00547454
ASV2370	Bacteria	Bacteroidetes	Bacteroidia	Bacteroidales	Prevotellaceae	Prevotellaceae_YAB2003_group	NA	-0.0455734	2.86742	0.000807182
ASV2648	Bacteria	Bacteroidetes	Bacteroidia	Bacteroidales	Prevotellaceae	Prevotella_1	NA	-0.308119	4.18959	3.96142e-05
ASV2754	Bacteria	Bacteroidetes	Bacteroidia	Bacteroidales	Prevotellaceae	Prevotellaceae_UCG-003	NA	-1.21088	2.35105	0.00234095
ASV2929	Bacteria	Bacteroidetes	Bacteroidia	Bacteroidales	Prevotellaceae	Prevotellaceae_UCG-004	NA	2.71499	0.130732	0.0020457
ASV3078	Bacteria	Bacteroidetes	Bacteroidia	Bacteroidales	Prevotellaceae	Prevotellaceae_UCG-001	NA	3.19059	0.0695904	0.000412013
ASV3173	Bacteria	Bacteroidetes	Bacteroidia	Bacteroidales	Prevotellaceae	Prevotella_1	NA	4.56175	7.14237	0.000113975
ASV3505	Bacteria	Bacteroidetes	Bacteroidia	Bacteroidales	Prevotellaceae	Prevotellaceae_UCG-003	NA	2.56756	-0.118736	0.00154074
ASV3689	Bacteria	Bacteroidetes	Bacteroidia	Bacteroidales	Prevotellaceae	Prevotella_1	NA	5.24367	3.95077	0.00108148
ASV3762	Bacteria	Bacteroidetes	Bacteroidia	Bacteroidales	Prevotellaceae	Prevotellaceae_UCG-003	NA	2.34292	-0.531112	0.000938274
ASV3771	Bacteria	Bacteroidetes	Bacteroidia	Bacteroidales	Prevotellaceae	Prevotella_1	NA	2.84495	0.377782	0.00267575
ASV3956	Bacteria	Bacteroidetes	Bacteroidia	Bacteroidales	Prevotellaceae	Prevotella_1	NA	3.65588	0.256066	0.00063139
ASV4095	Bacteria	Bacteroidetes	Bacteroidia	Bacteroidales	Prevotellaceae	Prevotella_1	NA	1.19813	4.65756	0.000752555
ASV4123	Bacteria	Bacteroidetes	Bacteroidia	Bacteroidales	Prevotellaceae	Prevotella_1	NA	3.11216	4.35879	0.000619614
ASV4497	Bacteria	Bacteroidetes	Bacteroidia	Bacteroidales	Prevotellaceae	NA	NA	-1.06589	2.3792	9.09017e-05
ASV4595	Bacteria	Bacteroidetes	Bacteroidia	Bacteroidales	Prevotellaceae	Prevotellaceae_UCG-001	NA	-1.17246	2.74808	0.000167106
ASV473	Bacteria	Bacteroidetes	Bacteroidia	Bacteroidales	Prevotellaceae	Prevotellaceae_UCG-003	NA	4.16173	1.61594	0.00237874
ASV4786	Bacteria	Bacteroidetes	Bacteroidia	Bacteroidales	Prevotellaceae	Prevotella_1	NA	-0.743853	1.80809	0.00346119
ASV5145	Bacteria	Bacteroidetes	Bacteroidia	Bacteroidales	Prevotellaceae	Prevotellaceae_YAB2003_group	NA	-0.988432	1.7854	0.00210379
ASV5396	Bacteria	Bacteroidetes	Bacteroidia	Bacteroidales	Prevotellaceae	Prevotellaceae_YAB2003_group	NA	-1.02717	1.66481	0.0072975
ASV5710	Bacteria	Bacteroidetes	Bacteroidia	Bacteroidales	Prevotellaceae	Prevotella_1	NA	4.61113	1.74016	0.00144281
ASV575	Bacteria	Bacteroidetes	Bacteroidia	Bacteroidales	Prevotellaceae	Prevotellaceae_UCG-003	NA	3.6012	-0.604082	3.91032e-05
ASV6122	Bacteria	Bacteroidetes	Bacteroidia	Bacteroidales	Prevotellaceae	Prevotellaceae_UCG-003	NA	1.997	-0.298204	0.00728901
ASV6365	Bacteria	Bacteroidetes	Bacteroidia	Bacteroidales	Prevotellaceae	Prevotellaceae_UCG-003	NA	4.3388	0.820998	0.000362301
ASV6440	Bacteria	Bacteroidetes	Bacteroidia	Bacteroidales	Prevotellaceae	Prevotellaceae_UCG-003	NA	1.43027	-1.03126	0.00693216
ASV718	Bacteria	Bacteroidetes	Bacteroidia	Bacteroidales	Prevotellaceae	Prevotellaceae_Ga6A1_group	NA	0.348118	3.2648	0.00393245
ASV7614	Bacteria	Bacteroidetes	Bacteroidia	Bacteroidales	Prevotellaceae	Prevotellaceae_UCG-003	NA	1.99438	-0.925378	0.00464288
ASV7751	Bacteria	Bacteroidetes	Bacteroidia	Bacteroidales	Prevotellaceae	Prevotellaceae_UCG-003	NA	2.42147	-1.04693	0.00227596
ASV8709	Bacteria	Bacteroidetes	Bacteroidia	Bacteroidales	Prevotellaceae	Prevotella_1	NA	4.40833	5.31973	0.00139865
ASV889	Bacteria	Bacteroidetes	Bacteroidia	Bacteroidales	Prevotellaceae	Prevotellaceae_UCG-003	NA	3.84227	1.89114	0.00419108
ASV930	Bacteria	Bacteroidetes	Bacteroidia	Bacteroidales	Prevotellaceae	Prevotella_1	NA	3.92729	1.66879	0.00322193
ASV9618	Bacteria	Bacteroidetes	Bacteroidia	Bacteroidales	Prevotellaceae	Prevotella_1	NA	-0.405482	1.76836	0.00656244
ASV977	Bacteria	Bacteroidetes	Bacteroidia	Bacteroidales	Prevotellaceae	Prevotella_1	NA	3.45805	0.274713	0.00334714
ASV9869	Bacteria	Bacteroidetes	Bacteroidia	Bacteroidales	Prevotellaceae	Prevotella_1	NA	1.12336	3.34104	0.00277696
ASV988	Bacteria	Bacteroidetes	Bacteroidia	Bacteroidales	Prevotellaceae	Prevotellaceae_NK3B31_group	NA	0.947075	3.46484	0.000425152
ASV1006	Bacteria	Bacteroidetes	Bacteroidia	Bacteroidales	Rikenellaceae	Rikenellaceae_RC9_gut_group	NA	3.92841	2.70473	0.000934674
ASV11661	Bacteria	Bacteroidetes	Bacteroidia	Bacteroidales	Rikenellaceae	Rikenellaceae_RC9_gut_group	NA	2.19183	0.363098	0.00480335
ASV11934	Bacteria	Bacteroidetes	Bacteroidia	Bacteroidales	Rikenellaceae	Rikenellaceae_RC9_gut_group	NA	2.03007	-0.0774491	0.00385233
ASV13353	Bacteria	Bacteroidetes	Bacteroidia	Bacteroidales	Rikenellaceae	Rikenellaceae_RC9_gut_group	NA	3.22751	0.825419	0.000503083
ASV1628	Bacteria	Bacteroidetes	Bacteroidia	Bacteroidales	Rikenellaceae	U29-B03	NA	-0.154924	2.362	0.00409643
ASV1696	Bacteria	Bacteroidetes	Bacteroidia	Bacteroidales	Rikenellaceae	Rikenellaceae_RC9_gut_group	NA	0.0603597	2.08933	0.00410341
ASV1698	Bacteria	Bacteroidetes	Bacteroidia	Bacteroidales	Rikenellaceae	Rikenellaceae_RC9_gut_group	NA	3.11549	0.434915	0.00126897
ASV1808	Bacteria	Bacteroidetes	Bacteroidia	Bacteroidales	Rikenellaceae	Rikenellaceae_RC9_gut_group	NA	3.51779	0.672209	0.0016931
ASV1954	Bacteria	Bacteroidetes	Bacteroidia	Bacteroidales	Rikenellaceae	Rikenellaceae_RC9_gut_group	NA	0.400474	2.12778	0.00495346
ASV2003	Bacteria	Bacteroidetes	Bacteroidia	Bacteroidales	Rikenellaceae	Rikenellaceae_RC9_gut_group	NA	3.17132	1.18802	0.003585
ASV2175	Bacteria	Bacteroidetes	Bacteroidia	Bacteroidales	Rikenellaceae	U29-B03	NA	-0.412594	2.12742	0.00147676
ASV2538	Bacteria	Bacteroidetes	Bacteroidia	Bacteroidales	Rikenellaceae	Rikenellaceae_RC9_gut_group	NA	5.24801	3.95877	7.35248e-05
ASV2785	Bacteria	Bacteroidetes	Bacteroidia	Bacteroidales	Rikenellaceae	Rikenellaceae_RC9_gut_group	NA	1.90956	-1.16916	0.00816557
ASV3140	Bacteria	Bacteroidetes	Bacteroidia	Bacteroidales	Rikenellaceae	Rikenellaceae_RC9_gut_group	NA	3.08429	0.267214	0.00116509
ASV3782	Bacteria	Bacteroidetes	Bacteroidia	Bacteroidales	Rikenellaceae	Rikenellaceae_RC9_gut_group	NA	2.9322	0.587234	0.00288987
ASV4039	Bacteria	Bacteroidetes	Bacteroidia	Bacteroidales	Rikenellaceae	Rikenellaceae_RC9_gut_group	NA	6.60675	5.06066	1.17394e-11
ASV4308	Bacteria	Bacteroidetes	Bacteroidia	Bacteroidales	Rikenellaceae	Rikenellaceae_RC9_gut_group	NA	2.85176	-0.741577	0.000129258
ASV4511	Bacteria	Bacteroidetes	Bacteroidia	Bacteroidales	Rikenellaceae	Rikenellaceae_RC9_gut_group	NA	4.75583	2.45048	1.48222e-09
ASV453	Bacteria	Bacteroidetes	Bacteroidia	Bacteroidales	Rikenellaceae	Rikenellaceae_RC9_gut_group	NA	1.63372	3.19765	0.00538374
ASV4569	Bacteria	Bacteroidetes	Bacteroidia	Bacteroidales	Rikenellaceae	Rikenellaceae_RC9_gut_group	NA	2.32192	3.94159	0.00106573
ASV5106	Bacteria	Bacteroidetes	Bacteroidia	Bacteroidales	Rikenellaceae	Rikenellaceae_RC9_gut_group	NA	-0.804557	1.68023	0.0011591
ASV5695	Bacteria	Bacteroidetes	Bacteroidia	Bacteroidales	Rikenellaceae	Rikenellaceae_RC9_gut_group	NA	2.51213	-0.628601	0.000375634
ASV6416	Bacteria	Bacteroidetes	Bacteroidia	Bacteroidales	Rikenellaceae	Rikenellaceae_RC9_gut_group	NA	3.74688	0.643067	0.00453116
ASV6707	Bacteria	Bacteroidetes	Bacteroidia	Bacteroidales	Rikenellaceae	Rikenellaceae_RC9_gut_group	NA	4.50405	2.56195	0.00081371
ASV7045	Bacteria	Bacteroidetes	Bacteroidia	Bacteroidales	Rikenellaceae	Rikenellaceae_RC9_gut_group	NA	3.14146	-0.796314	0.00211815
ASV7568	Bacteria	Bacteroidetes	Bacteroidia	Bacteroidales	Rikenellaceae	NA	NA	2.04541	-1.16916	0.00012667
ASV7613	Bacteria	Bacteroidetes	Bacteroidia	Bacteroidales	Rikenellaceae	Rikenellaceae_RC9_gut_group	NA	2.87165	-1.16916	0.00288262
ASV7680	Bacteria	Bacteroidetes	Bacteroidia	Bacteroidales	Rikenellaceae	Rikenellaceae_RC9_gut_group	NA	5.60758	4.42318	0.00123767
ASV7832	Bacteria	Bacteroidetes	Bacteroidia	Bacteroidales	Rikenellaceae	Rikenellaceae_RC9_gut_group	NA	4.28606	-1.16916	2.15985e-05
ASV7864	Bacteria	Bacteroidetes	Bacteroidia	Bacteroidales	Rikenellaceae	Rikenellaceae_RC9_gut_group	NA	2.32335	-0.735393	0.00460567
ASV8469	Bacteria	Bacteroidetes	Bacteroidia	Bacteroidales	Rikenellaceae	Rikenellaceae_RC9_gut_group	NA	2.65628	0.884617	0.00383571
ASV8971	Bacteria	Bacteroidetes	Bacteroidia	Bacteroidales	Rikenellaceae	Rikenellaceae_RC9_gut_group	NA	6.12527	4.737	5.10976e-06
ASV948	Bacteria	Bacteroidetes	Bacteroidia	Bacteroidales	Rikenellaceae	Rikenellaceae_RC9_gut_group	NA	0.204627	2.31187	0.00307039
ASV1237	Bacteria	Chloroflexi	Anaerolineae	Anaerolineales	Anaerolineaceae	Flexilinea	NA	3.70262	4.26563	0.0018656
ASV2859	Bacteria	Cyanobacteria	Oxyphotobacteria	Chloroplast	NA	NA	NA	-0.170412	3.63324	4.1745e-05
ASV4495	Bacteria	Cyanobacteria	Melainabacteria	Gastranaerophilales	NA	NA	NA	2.83714	0.444743	0.0025566
ASV6074	Bacteria	Cyanobacteria	Oxyphotobacteria	Chloroplast	NA	NA	NA	-1.02677	3.16924	2.47246e-05
ASV6873	Bacteria	Cyanobacteria	Melainabacteria	Gastranaerophilales	NA	NA	NA	1.88723	-0.465466	0.00135544
ASV2495	Bacteria	Epsilonbacteraeota	Campylobacteria	Campylobacterales	Campylobacteraceae	Campylobacter	NA	-0.520677	1.53584	0.00327432
ASV5015	Archaea	Euryarchaeota	Methanobacteria	Methanobacteriales	Methanobacteriaceae	Methanosphaera	Methanosphaera sp. ISO3-F5	2.58538	3.98939	0.000378225
ASV2563	Archaea	Euryarchaeota	Thermoplasmata	Methanomassiliicoccales	Methanomethylophilaceae	NA	Group9 sp. ISO4-G1	2.98216	-0.686632	0.000123937
ASV3174	Archaea	Euryarchaeota	Thermoplasmata	Methanomassiliicoccales	Methanomethylophilaceae	NA	NA	3.16614	2.09941	0.000869255
ASV3883	Archaea	Euryarchaeota	Thermoplasmata	Methanomassiliicoccales	Methanomethylophilaceae	NA	Group8 sp. WGK1	2.74951	-0.40372	0.000358203
ASV571	Archaea	Euryarchaeota	Thermoplasmata	Methanomassiliicoccales	Methanomethylophilaceae	NA	Group9 sp. ISO4-G1	1.71771	-0.664197	0.00195984
ASV8925	Archaea	Euryarchaeota	Methanomicrobia	Methanomicrobiales	Methanomicrobiaceae	Methanomicrobium	Methanomicrobium mobile	2.20207	-1.16916	0.000114473
ASV11411	Bacteria	Fibrobacteres	Fibrobacteria	Fibrobacterales	Fibrobacteraceae	Fibrobacter	NA	2.41494	-0.159558	0.00146828
ASV11575	Bacteria	Fibrobacteres	Fibrobacteria	Fibrobacterales	Fibrobacteraceae	Fibrobacter	NA	1.03875	-1.10805	0.00213244
ASV11578	Bacteria	Fibrobacteres	Fibrobacteria	Fibrobacterales	Fibrobacteraceae	Fibrobacter	NA	1.45607	-0.925073	0.00353441
ASV1431	Bacteria	Fibrobacteres	Fibrobacteria	Fibrobacterales	Fibrobacteraceae	Fibrobacter	NA	3.4076	1.32265	0.00471385
ASV1562	Bacteria	Fibrobacteres	Fibrobacteria	Fibrobacterales	Fibrobacteraceae	Fibrobacter	NA	3.08979	0.111852	0.000891281
ASV2177	Bacteria	Fibrobacteres	Fibrobacteria	Fibrobacterales	Fibrobacteraceae	Fibrobacter	NA	5.24002	3.49264	6.13515e-06
ASV225	Bacteria	Fibrobacteres	Fibrobacteria	Fibrobacterales	Fibrobacteraceae	Fibrobacter	NA	4.09496	1.72675	5.87291e-05
ASV2339	Bacteria	Fibrobacteres	Fibrobacteria	Fibrobacterales	Fibrobacteraceae	Fibrobacter	NA	3.27207	1.59616	0.00581697
ASV3215	Bacteria	Fibrobacteres	Fibrobacteria	Fibrobacterales	Fibrobacteraceae	Fibrobacter	NA	2.9104	1.21995	0.0034313
ASV4248	Bacteria	Fibrobacteres	Fibrobacteria	Fibrobacterales	Fibrobacteraceae	Fibrobacter	NA	2.38769	-0.0219816	0.00190851
ASV4354	Bacteria	Fibrobacteres	Fibrobacteria	Fibrobacterales	Fibrobacteraceae	Fibrobacter	NA	4.43047	1.25011	0.000421633
ASV4737	Bacteria	Fibrobacteres	Fibrobacteria	Fibrobacterales	Fibrobacteraceae	Fibrobacter	NA	4.63852	-0.410118	8.06253e-06
ASV4796	Bacteria	Fibrobacteres	Fibrobacteria	Fibrobacterales	Fibrobacteraceae	Fibrobacter	NA	2.80994	-0.203992	0.00095611
ASV5306	Bacteria	Fibrobacteres	Fibrobacteria	Fibrobacterales	Fibrobacteraceae	Fibrobacter	NA	2.1512	-0.696773	0.00267505
ASV857	Bacteria	Fibrobacteres	Fibrobacteria	Fibrobacterales	Fibrobacteraceae	Fibrobacter	NA	3.66508	0.437695	0.000609186
ASV1228	Bacteria	Firmicutes	Negativicutes	Selenomonadales	Acidaminococcaceae	Succiniclasticum	NA	3.7354	1.33623	0.00388182
ASV1328	Bacteria	Firmicutes	Negativicutes	Selenomonadales	Acidaminococcaceae	Succiniclasticum	NA	3.67615	1.65013	0.000810443
ASV3012	Bacteria	Firmicutes	Negativicutes	Selenomonadales	Acidaminococcaceae	Succiniclasticum	NA	3.05608	0.633137	0.00140286
ASV4982	Bacteria	Firmicutes	Negativicutes	Selenomonadales	Acidaminococcaceae	Succiniclasticum	NA	2.49746	-0.0668608	0.00636832
ASV1345	Bacteria	Firmicutes	Clostridia	Clostridiales	Christensenellaceae	NA	NA	0.649199	3.38588	0.000271731
ASV1699	Bacteria	Firmicutes	Clostridia	Clostridiales	Christensenellaceae	NA	NA	0.641551	2.62231	0.00237577
ASV4074	Bacteria	Firmicutes	Clostridia	Clostridiales	Christensenellaceae	NA	NA	-0.698996	2.02345	0.0056211
ASV4428	Bacteria	Firmicutes	Clostridia	Clostridiales	Christensenellaceae	NA	NA	2.85153	0.699109	0.000408355
ASV5820	Bacteria	Firmicutes	Clostridia	Clostridiales	Christensenellaceae	Christensenellaceae_R-7_group	NA	-1.12708	1.251	0.000897577
ASV6011	Bacteria	Firmicutes	Clostridia	Clostridiales	Christensenellaceae	NA	NA	2.51794	3.8492	3.44047e-06
ASV7090	Bacteria	Firmicutes	Clostridia	Clostridiales	Christensenellaceae	Christensenellaceae_R-7_group	NA	2.0938	3.38418	0.000239275
ASV7563	Bacteria	Firmicutes	Clostridia	Clostridiales	Christensenellaceae	Christensenellaceae_R-7_group	NA	1.61935	-1.16916	0.000258695
ASV8387	Bacteria	Firmicutes	Clostridia	Clostridiales	Christensenellaceae	Christensenellaceae_R-7_group	NA	2.83308	-1.16916	2.02817e-05
ASV7522	Bacteria	Firmicutes	Clostridia	Clostridiales	Clostridiales_vadinBB60_group	NA	NA	3.27495	-1.16916	0.000345311
ASV7589	Bacteria	Firmicutes	Clostridia	Clostridiales	Clostridiales_vadinBB60_group	NA	NA	1.42981	-1.16916	0.0039387
ASV795	Bacteria	Firmicutes	Clostridia	Clostridiales	Clostridiales_vadinBB60_group	NA	NA	1.4519	-1.04727	0.00112947
ASV8820	Bacteria	Firmicutes	Clostridia	Clostridiales	Clostridiales_vadinBB60_group	NA	NA	2.40805	-1.16916	7.69833e-05
ASV3451	Bacteria	Firmicutes	Clostridia	Clostridiales	Defluviitaleaceae	Defluviitaleaceae_UCG-011	NA	-0.538845	2.59693	0.000297212
ASV1689	Bacteria	Firmicutes	Erysipelotrichia	Erysipelotrichales	Erysipelotrichaceae	Erysipelotrichaceae_UCG-004	NA	3.62527	2.60943	0.00145316
ASV2885	Bacteria	Firmicutes	Erysipelotrichia	Erysipelotrichales	Erysipelotrichaceae	Erysipelotrichaceae_UCG-004	NA	2.48672	0.819011	0.00536709
ASV3413	Bacteria	Firmicutes	Erysipelotrichia	Erysipelotrichales	Erysipelotrichaceae	Erysipelotrichaceae_UCG-004	NA	2.98522	0.800242	0.00129632
ASV3441	Bacteria	Firmicutes	Erysipelotrichia	Erysipelotrichales	Erysipelotrichaceae	Erysipelotrichaceae_UCG-004	NA	3.13244	2.09038	0.000618258
ASV4532	Bacteria	Firmicutes	Erysipelotrichia	Erysipelotrichales	Erysipelotrichaceae	Erysipelotrichaceae_UCG-004	NA	2.96417	1.21137	0.00286661
ASV6075	Bacteria	Firmicutes	Erysipelotrichia	Erysipelotrichales	Erysipelotrichaceae	Erysipelotrichaceae_UCG-004	NA	2.38511	-0.581323	0.00043617
ASV6894	Bacteria	Firmicutes	Erysipelotrichia	Erysipelotrichales	Erysipelotrichaceae	NA	NA	-1.24946	0.894866	0.00218139
ASV7548	Bacteria	Firmicutes	Erysipelotrichia	Erysipelotrichales	Erysipelotrichaceae	Erysipelotrichaceae_UCG-004	NA	1.61325	-1.16916	0.00157987
ASV14260	Bacteria	Firmicutes	Clostridia	Clostridiales	Family_XIII	Anaerovorax	NA	-1.24964	1.22744	0.0014896
ASV2389	Bacteria	Firmicutes	Clostridia	Clostridiales	Family_XIII	Anaerovorax	NA	0.138813	2.31443	0.00460862
ASV2429	Bacteria	Firmicutes	Clostridia	Clostridiales	Family_XIII	Anaerovorax	NA	-0.252073	2.71896	0.000415462
ASV3364	Bacteria	Firmicutes	Clostridia	Clostridiales	Family_XIII	Anaerovorax	NA	-0.681835	1.79499	0.00664387
ASV3835	Bacteria	Firmicutes	Clostridia	Clostridiales	Family_XIII	Family_XIII_AD3011_group	NA	-0.642767	1.64765	0.00138071
ASV4035	Bacteria	Firmicutes	Clostridia	Clostridiales	Family_XIII	NA	NA	-0.688981	2.02251	0.000613708
ASV4197	Bacteria	Firmicutes	Clostridia	Clostridiales	Family_XIII	Mogibacterium	NA	2.90287	3.70388	0.00138055
ASV4520	Bacteria	Firmicutes	Clostridia	Clostridiales	Family_XIII	Anaerovorax	NA	-0.627489	2.54776	0.000227234
ASV5155	Bacteria	Firmicutes	Clostridia	Clostridiales	Family_XIII	Family_XIII_AD3011_group	NA	-0.989221	2.28344	0.000176447
ASV6691	Bacteria	Firmicutes	Clostridia	Clostridiales	Family_XIII	Anaerovorax	NA	2.02468	3.63753	1.39026e-05
ASV931	Bacteria	Firmicutes	Clostridia	Clostridiales	Family_XIII	Anaerovorax	NA	1.2355	3.29921	0.000815023
ASV1003	Bacteria	Firmicutes	Clostridia	Clostridiales	Lachnospiraceae	Butyrivibrio_2	NA	0.813436	2.79086	0.000861289
ASV10030	Bacteria	Firmicutes	Clostridia	Clostridiales	Lachnospiraceae	FD2005	NA	-1.31079	1.92314	0.000104809
ASV10035	Bacteria	Firmicutes	Clostridia	Clostridiales	Lachnospiraceae	Butyrivibrio_2	NA	-1.24939	1.65035	0.00141089
ASV10036	Bacteria	Firmicutes	Clostridia	Clostridiales	Lachnospiraceae	Butyrivibrio_2	NA	-1.31079	1.50323	0.00107737
ASV10094	Bacteria	Firmicutes	Clostridia	Clostridiales	Lachnospiraceae	Pseudobutyrivibrio	NA	-1.31079	1.49403	0.00393111
ASV10321	Bacteria	Firmicutes	Clostridia	Clostridiales	Lachnospiraceae	NA	NA	-1.31079	1.43115	0.000458136
ASV10368	Bacteria	Firmicutes	Clostridia	Clostridiales	Lachnospiraceae	Lachnospiraceae_NK4A136_group	NA	-1.31079	1.36885	0.0014212
ASV10519	Bacteria	Firmicutes	Clostridia	Clostridiales	Lachnospiraceae	Lachnospiraceae_NK3A20_group	NA	-1.3108	0.963503	0.00528487
ASV10619	Bacteria	Firmicutes	Clostridia	Clostridiales	Lachnospiraceae	NA	NA	-1.21088	1.30573	0.00603948
ASV10633	Bacteria	Firmicutes	Clostridia	Clostridiales	Lachnospiraceae	Shuttleworthia	NA	-1.31079	1.67067	0.00106891
ASV109	Bacteria	Firmicutes	Clostridia	Clostridiales	Lachnospiraceae	Lachnospiraceae_NK3A20_group	NA	1.85995	3.04552	0.000595979
ASV1138	Bacteria	Firmicutes	Clostridia	Clostridiales	Lachnospiraceae	Butyrivibrio_2	NA	1.21847	3.63147	0.000125295
ASV1141	Bacteria	Firmicutes	Clostridia	Clostridiales	Lachnospiraceae	Butyrivibrio_2	NA	1.12915	3.25794	0.000486149
ASV1210	Bacteria	Firmicutes	Clostridia	Clostridiales	Lachnospiraceae	NA	NA	1.04794	3.42509	0.000268196
ASV1320	Bacteria	Firmicutes	Clostridia	Clostridiales	Lachnospiraceae	NA	NA	0.0817694	2.6939	0.00164272
ASV1372	Bacteria	Firmicutes	Clostridia	Clostridiales	Lachnospiraceae	Butyrivibrio_2	NA	1.04604	3.43387	0.000146283
ASV14140	Bacteria	Firmicutes	Clostridia	Clostridiales	Lachnospiraceae	Butyrivibrio_2	NA	-0.743143	1.34099	0.00297471
ASV1469	Bacteria	Firmicutes	Clostridia	Clostridiales	Lachnospiraceae	Lachnospiraceae_NK3A20_group	NA	0.364238	3.44368	0.000336931
ASV14981	Bacteria	Firmicutes	Clostridia	Clostridiales	Lachnospiraceae	Pseudobutyrivibrio	NA	-0.0155345	2.48849	0.00102327
ASV1521	Bacteria	Firmicutes	Clostridia	Clostridiales	Lachnospiraceae	Butyrivibrio_2	NA	0.609105	2.67336	0.00406753
ASV1542	Bacteria	Firmicutes	Clostridia	Clostridiales	Lachnospiraceae	NA	NA	0.652809	2.60021	0.00263276
ASV1550	Bacteria	Firmicutes	Clostridia	Clostridiales	Lachnospiraceae	Lachnospiraceae_UCG-006	NA	0.729407	3.09736	0.00546539
ASV1639	Bacteria	Firmicutes	Clostridia	Clostridiales	Lachnospiraceae	NA	NA	0.745714	3.45867	7.27675e-07
ASV1909	Bacteria	Firmicutes	Clostridia	Clostridiales	Lachnospiraceae	Lachnospiraceae_NK4A136_group	NA	0.108506	2.62179	0.00201305
ASV2063	Bacteria	Firmicutes	Clostridia	Clostridiales	Lachnospiraceae	Lachnospiraceae_XPB1014_group	NA	0.0718921	2.62731	0.000932275
ASV2126	Bacteria	Firmicutes	Clostridia	Clostridiales	Lachnospiraceae	Butyrivibrio_2	NA	0.39367	2.76174	0.000720546
ASV2212	Bacteria	Firmicutes	Clostridia	Clostridiales	Lachnospiraceae	Lachnospiraceae_UCG-006	NA	0.197891	3.67483	9.17624e-05
ASV2227	Bacteria	Firmicutes	Clostridia	Clostridiales	Lachnospiraceae	possible_genus_Sk018	NA	0.170279	2.43956	0.00607241
ASV2306	Bacteria	Firmicutes	Clostridia	Clostridiales	Lachnospiraceae	NA	NA	0.204973	2.53543	0.000740691
ASV2392	Bacteria	Firmicutes	Clostridia	Clostridiales	Lachnospiraceae	NA	NA	3.51006	1.75395	0.00207715
ASV2442	Bacteria	Firmicutes	Clostridia	Clostridiales	Lachnospiraceae	Lachnospiraceae_AC2044_group	NA	3.38046	4.09374	0.0113029
ASV2576	Bacteria	Firmicutes	Clostridia	Clostridiales	Lachnospiraceae	Lachnospiraceae_XPB1014_group	NA	0.112053	2.19386	0.00204881
ASV2579	Bacteria	Firmicutes	Clostridia	Clostridiales	Lachnospiraceae	Butyrivibrio_2	NA	-0.180919	2.48896	0.000821212
ASV2661	Bacteria	Firmicutes	Clostridia	Clostridiales	Lachnospiraceae	Pseudobutyrivibrio	NA	3.39768	5.5624	4.2733e-14
ASV279	Bacteria	Firmicutes	Clostridia	Clostridiales	Lachnospiraceae	Butyrivibrio_2	NA	1.93489	3.89538	8.46563e-07
ASV2932	Bacteria	Firmicutes	Clostridia	Clostridiales	Lachnospiraceae	NA	NA	-0.0543425	2.17829	0.00169315
ASV301	Bacteria	Firmicutes	Clostridia	Clostridiales	Lachnospiraceae	Lachnospiraceae_NK3A20_group	NA	-1.1495	0.87525	0.0105227
ASV308	Bacteria	Firmicutes	Clostridia	Clostridiales	Lachnospiraceae	NA	NA	-0.988362	3.05615	2.9421e-05
ASV3116	Bacteria	Firmicutes	Clostridia	Clostridiales	Lachnospiraceae	Lachnospiraceae_NK4A136_group	NA	-1.02716	2.15979	0.000195226
ASV3117	Bacteria	Firmicutes	Clostridia	Clostridiales	Lachnospiraceae	NA	NA	-0.0600017	2.71068	0.000181691
ASV3163	Bacteria	Firmicutes	Clostridia	Clostridiales	Lachnospiraceae	Butyrivibrio_2	NA	0.057158	2.63323	0.00383778
ASV3328	Bacteria	Firmicutes	Clostridia	Clostridiales	Lachnospiraceae	Coprococcus_1	NA	-0.620617	1.59726	0.00442644
ASV335	Bacteria	Firmicutes	Clostridia	Clostridiales	Lachnospiraceae	Oribacterium	NA	-1.3108	0.843982	0.00435431
ASV3370	Bacteria	Firmicutes	Clostridia	Clostridiales	Lachnospiraceae	Butyrivibrio_2	NA	3.17103	5.08895	7.13866e-09
ASV3398	Bacteria	Firmicutes	Clostridia	Clostridiales	Lachnospiraceae	Butyrivibrio_2	NA	-0.653683	1.89082	0.00122204
ASV3480	Bacteria	Firmicutes	Clostridia	Clostridiales	Lachnospiraceae	NA	NA	-0.443347	2.2576	0.000444296
ASV3482	Bacteria	Firmicutes	Clostridia	Clostridiales	Lachnospiraceae	Lachnospiraceae_UCG-008	NA	-0.559208	1.77814	0.00100903
ASV3487	Bacteria	Firmicutes	Clostridia	Clostridiales	Lachnospiraceae	Lachnospiraceae_UCG-008	NA	-0.612063	1.72806	0.00150548
ASV3642	Bacteria	Firmicutes	Clostridia	Clostridiales	Lachnospiraceae	Lachnospiraceae_XPB1014_group	NA	3.15774	4.47302	6.33807e-07
ASV3683	Bacteria	Firmicutes	Clostridia	Clostridiales	Lachnospiraceae	probable_genus_10	NA	-0.221805	1.82407	0.00337171
ASV3798	Bacteria	Firmicutes	Clostridia	Clostridiales	Lachnospiraceae	NA	NA	-0.614814	1.72067	0.00446148
ASV3824	Bacteria	Firmicutes	Clostridia	Clostridiales	Lachnospiraceae	Butyrivibrio_2	NA	2.98082	5.52109	2.80161e-12
ASV3989	Bacteria	Firmicutes	Clostridia	Clostridiales	Lachnospiraceae	Lachnospiraceae_FCS020_group	NA	-0.187772	2.07289	0.00245873
ASV4110	Bacteria	Firmicutes	Clostridia	Clostridiales	Lachnospiraceae	Lachnospiraceae_XPB1014_group	NA	-0.827084	1.25202	0.00309187
ASV4127	Bacteria	Firmicutes	Clostridia	Clostridiales	Lachnospiraceae	Oribacterium	NA	-0.566511	1.83576	0.00139853
ASV4194	Bacteria	Firmicutes	Clostridia	Clostridiales	Lachnospiraceae	Butyrivibrio_2	NA	-0.698854	2.31366	0.000569119
ASV420	Bacteria	Firmicutes	Clostridia	Clostridiales	Lachnospiraceae	NA	NA	-1.14944	1.38684	0.00253649
ASV4458	Bacteria	Firmicutes	Clostridia	Clostridiales	Lachnospiraceae	Acetitomaculum	NA	2.84444	3.86745	0.000747202
ASV4733	Bacteria	Firmicutes	Clostridia	Clostridiales	Lachnospiraceae	Oribacterium	NA	-0.804184	1.48843	0.00158271
ASV4859	Bacteria	Firmicutes	Clostridia	Clostridiales	Lachnospiraceae	Lachnospiraceae_XPB1014_group	NA	-0.89573	2.3352	0.000168447
ASV4886	Bacteria	Firmicutes	Clostridia	Clostridiales	Lachnospiraceae	Anaerosporobacter	NA	-0.682189	1.95298	0.000708308
ASV4998	Bacteria	Firmicutes	Clostridia	Clostridiales	Lachnospiraceae	NA	NA	-1.02718	1.5888	0.00130981
ASV5017	Bacteria	Firmicutes	Clostridia	Clostridiales	Lachnospiraceae	Coprococcus_1	NA	-0.727577	1.54704	0.00252052
ASV5057	Bacteria	Firmicutes	Clostridia	Clostridiales	Lachnospiraceae	Lachnospiraceae_XPB1014_group	NA	-0.68891	1.42254	0.00357568
ASV5142	Bacteria	Firmicutes	Clostridia	Clostridiales	Lachnospiraceae	Oribacterium	NA	-0.988243	3.63024	1.66563e-05
ASV5169	Bacteria	Firmicutes	Clostridia	Clostridiales	Lachnospiraceae	NA	NA	-0.888401	1.72045	0.000598093
ASV5615	Bacteria	Firmicutes	Clostridia	Clostridiales	Lachnospiraceae	NA	NA	2.65546	3.61942	3.29121e-05
ASV5650	Bacteria	Firmicutes	Clostridia	Clostridiales	Lachnospiraceae	NA	NA	-0.904646	1.51247	0.00336952
ASV5669	Bacteria	Firmicutes	Clostridia	Clostridiales	Lachnospiraceae	NA	NA	-0.927116	1.79622	0.000499212
ASV6018	Bacteria	Firmicutes	Clostridia	Clostridiales	Lachnospiraceae	Lachnospiraceae_NK3A20_group	NA	-1.3108	0.868733	0.00548818
ASV604	Bacteria	Firmicutes	Clostridia	Clostridiales	Lachnospiraceae	Lachnospiraceae_UCG-008	NA	1.40392	3.4033	0.0125858
ASV6054	Bacteria	Firmicutes	Clostridia	Clostridiales	Lachnospiraceae	Oribacterium	NA	-0.904934	1.55728	0.0025906
ASV6549	Bacteria	Firmicutes	Clostridia	Clostridiales	Lachnospiraceae	Oribacterium	NA	-1.00443	1.15947	0.00844127
ASV6579	Bacteria	Firmicutes	Clostridia	Clostridiales	Lachnospiraceae	NA	NA	-1.14964	1.34305	0.00381196
ASV6641	Bacteria	Firmicutes	Clostridia	Clostridiales	Lachnospiraceae	Butyrivibrio_2	NA	2.18419	4.26644	2.38634e-07
ASV704	Bacteria	Firmicutes	Clostridia	Clostridiales	Lachnospiraceae	Butyrivibrio_2	NA	1.26219	3.79617	0.000118368
ASV7066	Bacteria	Firmicutes	Clostridia	Clostridiales	Lachnospiraceae	NA	NA	2.301	0.101164	0.00318083
ASV730	Bacteria	Firmicutes	Clostridia	Clostridiales	Lachnospiraceae	Moryella	NA	1.47646	3.78988	0.000447899
ASV7609	Bacteria	Firmicutes	Clostridia	Clostridiales	Lachnospiraceae	Butyrivibrio_2	NA	1.11008	3.12513	0.000657849
ASV7831	Bacteria	Firmicutes	Clostridia	Clostridiales	Lachnospiraceae	Butyrivibrio_2	NA	-0.205948	1.85267	0.0105989
ASV88	Bacteria	Firmicutes	Clostridia	Clostridiales	Lachnospiraceae	Shuttleworthia	NA	-1.24934	4.24714	1.8787e-06
ASV906	Bacteria	Firmicutes	Clostridia	Clostridiales	Lachnospiraceae	Lachnospiraceae_UCG-008	NA	1.48116	2.97982	0.000408427
ASV966	Bacteria	Firmicutes	Clostridia	Clostridiales	Lachnospiraceae	NA	NA	1.24257	3.39865	5.60294e-06
ASV1987	Bacteria	Firmicutes	Clostridia	Clostridiales	NA	NA	NA	0.0369255	3.35121	0.000126074
ASV4327	Bacteria	Firmicutes	Clostridia	Clostridiales	NA	NA	NA	-0.643278	2.07082	0.00185955
ASV999	Bacteria	Firmicutes	Clostridia	Clostridiales	NA	NA	NA	0.894271	3.15763	0.00273394
ASV10255	Bacteria	Firmicutes	Clostridia	Clostridiales	Ruminococcaceae	Ruminococcaceae_NK4A214_group	NA	-1.08824	1.3093	0.00126423
ASV1063	Bacteria	Firmicutes	Clostridia	Clostridiales	Ruminococcaceae	Ruminococcaceae_UCG-010	NA	1.24753	2.93621	0.00306171
ASV1087	Bacteria	Firmicutes	Clostridia	Clostridiales	Ruminococcaceae	Ruminiclostridium_1	NA	0.821444	3.07978	0.000481479
ASV1143	Bacteria	Firmicutes	Clostridia	Clostridiales	Ruminococcaceae	Ruminococcaceae_NK4A214_group	NA	0.612651	2.3097	0.00288573
ASV1144	Bacteria	Firmicutes	Clostridia	Clostridiales	Ruminococcaceae	NA	NA	1.09245	-1.0477	0.0131251
ASV1165	Bacteria	Firmicutes	Clostridia	Clostridiales	Ruminococcaceae	Ruminococcaceae_V9D2013_group	NA	0.528949	3.79295	0.000430055
ASV1251	Bacteria	Firmicutes	Clostridia	Clostridiales	Ruminococcaceae	Ruminococcaceae_NK4A214_group	NA	1.10711	2.62155	0.000152347
ASV1255	Bacteria	Firmicutes	Clostridia	Clostridiales	Ruminococcaceae	Ruminococcaceae_UCG-005	NA	0.56254	3.02777	0.000174335
ASV1405	Bacteria	Firmicutes	Clostridia	Clostridiales	Ruminococcaceae	Ruminococcaceae_NK4A214_group	NA	1.28162	3.52073	0.000372302
ASV14283	Bacteria	Firmicutes	Clostridia	Clostridiales	Ruminococcaceae	Ruminococcaceae_UCG-012	NA	-1.31079	1.36847	0.00542159
ASV14567	Bacteria	Firmicutes	Clostridia	Clostridiales	Ruminococcaceae	NA	NA	-1.31079	1.5353	0.00429124
ASV15204	Bacteria	Firmicutes	Clostridia	Clostridiales	Ruminococcaceae	Ruminococcaceae_UCG-012	NA	-1.31079	2.0703	0.000253092
ASV1583	Bacteria	Firmicutes	Clostridia	Clostridiales	Ruminococcaceae	Ruminococcaceae_UCG-005	NA	0.954846	3.7751	0.000182842
ASV1595	Bacteria	Firmicutes	Clostridia	Clostridiales	Ruminococcaceae	Ruminococcaceae_UCG-010	NA	0.498724	2.35409	0.00304789
ASV1638	Bacteria	Firmicutes	Clostridia	Clostridiales	Ruminococcaceae	Ruminococcaceae_UCG-002	NA	0.687353	2.96981	0.000253207
ASV1935	Bacteria	Firmicutes	Clostridia	Clostridiales	Ruminococcaceae	Ruminococcaceae_UCG-010	NA	0.0070612	2.16446	0.00136771
ASV2000	Bacteria	Firmicutes	Clostridia	Clostridiales	Ruminococcaceae	Ruminococcaceae_NK4A214_group	NA	0.29416	2.71067	0.000918492
ASV2168	Bacteria	Firmicutes	Clostridia	Clostridiales	Ruminococcaceae	NA	NA	0.462982	2.064	0.00485231
ASV2187	Bacteria	Firmicutes	Clostridia	Clostridiales	Ruminococcaceae	Papillibacter	NA	-0.148495	2.62995	0.000593052
ASV2288	Bacteria	Firmicutes	Clostridia	Clostridiales	Ruminococcaceae	Ruminococcaceae_V9D2013_group	NA	-0.0224579	2.15226	0.00258333
ASV2554	Bacteria	Firmicutes	Clostridia	Clostridiales	Ruminococcaceae	Papillibacter	NA	3.33849	4.23442	0.00137573
ASV2575	Bacteria	Firmicutes	Clostridia	Clostridiales	Ruminococcaceae	NA	NA	0.0935384	2.17605	0.00359832
ASV2810	Bacteria	Firmicutes	Clostridia	Clostridiales	Ruminococcaceae	Ruminococcaceae_UCG-014	NA	0.0997186	3.72593	0.000117364
ASV2827	Bacteria	Firmicutes	Clostridia	Clostridiales	Ruminococcaceae	Ruminococcaceae_NK4A214_group	NA	-0.366552	2.80137	0.000238369
ASV2866	Bacteria	Firmicutes	Clostridia	Clostridiales	Ruminococcaceae	Ruminococcaceae_NK4A214_group	NA	0.00931981	2.01284	0.00482665
ASV2895	Bacteria	Firmicutes	Clostridia	Clostridiales	Ruminococcaceae	Ruminococcaceae_NK4A214_group	NA	3.17431	4.38587	2.15215e-06
ASV3098	Bacteria	Firmicutes	Clostridia	Clostridiales	Ruminococcaceae	Ruminococcaceae_UCG-014	NA	-0.753535	2.20821	0.00172936
ASV3352	Bacteria	Firmicutes	Clostridia	Clostridiales	Ruminococcaceae	NA	NA	-0.804562	1.9094	0.000790212
ASV3424	Bacteria	Firmicutes	Clostridia	Clostridiales	Ruminococcaceae	Ruminococcaceae_UCG-012	NA	-0.50006	2.39048	0.00494613
ASV3449	Bacteria	Firmicutes	Clostridia	Clostridiales	Ruminococcaceae	Ruminiclostridium_1	NA	3.22986	0.341543	0.000923229
ASV3455	Bacteria	Firmicutes	Clostridia	Clostridiales	Ruminococcaceae	NA	NA	-0.344585	1.98634	0.00157475
ASV3651	Bacteria	Firmicutes	Clostridia	Clostridiales	Ruminococcaceae	Ruminococcaceae_NK4A214_group	NA	2.96521	4.49466	4.51241e-06
ASV3714	Bacteria	Firmicutes	Clostridia	Clostridiales	Ruminococcaceae	Ruminococcaceae_UCG-010	NA	2.72668	-0.350549	0.00193846
ASV3876	Bacteria	Firmicutes	Clostridia	Clostridiales	Ruminococcaceae	Ruminococcaceae_UCG-002	NA	-0.409069	1.6837	0.00340186
ASV4001	Bacteria	Firmicutes	Clostridia	Clostridiales	Ruminococcaceae	NA	NA	-0.388898	2.16865	0.00117917
ASV4146	Bacteria	Firmicutes	Clostridia	Clostridiales	Ruminococcaceae	Ruminococcaceae_UCG-005	NA	2.97096	4.48177	9.08113e-07
ASV4479	Bacteria	Firmicutes	Clostridia	Clostridiales	Ruminococcaceae	Ruminococcaceae_UCG-010	NA	2.77493	-0.620282	0.000155476
ASV4489	Bacteria	Firmicutes	Clostridia	Clostridiales	Ruminococcaceae	Ruminococcaceae_NK4A214_group	NA	-0.965429	1.36793	0.00165982
ASV4761	Bacteria	Firmicutes	Clostridia	Clostridiales	Ruminococcaceae	Ruminococcus_1	NA	-0.891592	1.66403	0.00757639
ASV4773	Bacteria	Firmicutes	Clostridia	Clostridiales	Ruminococcaceae	NA	NA	-0.627506	1.46563	0.00308229
ASV4846	Bacteria	Firmicutes	Clostridia	Clostridiales	Ruminococcaceae	Ruminococcus_1	NA	-1.05494	1.70823	0.0012864
ASV4860	Bacteria	Firmicutes	Clostridia	Clostridiales	Ruminococcaceae	NA	NA	-0.382072	1.48096	0.00383819
ASV4902	Bacteria	Firmicutes	Clostridia	Clostridiales	Ruminococcaceae	NA	NA	-0.904754	2.17362	0.000174415
ASV5235	Bacteria	Firmicutes	Clostridia	Clostridiales	Ruminococcaceae	NA	NA	-1.06583	1.22042	0.00379785
ASV5667	Bacteria	Firmicutes	Clostridia	Clostridiales	Ruminococcaceae	Ruminococcaceae_UCG-014	NA	-0.834246	1.67866	0.0041321
ASV5703	Bacteria	Firmicutes	Clostridia	Clostridiales	Ruminococcaceae	Papillibacter	NA	-1.0883	1.50815	0.00116912
ASV608	Bacteria	Firmicutes	Clostridia	Clostridiales	Ruminococcaceae	Ruminococcaceae_NK4A214_group	NA	1.57486	3.10384	0.000301623
ASV6089	Bacteria	Firmicutes	Clostridia	Clostridiales	Ruminococcaceae	Ruminococcaceae_NK4A214_group	NA	-0.943238	1.95738	0.000335951
ASV611	Bacteria	Firmicutes	Clostridia	Clostridiales	Ruminococcaceae	Ruminococcaceae_UCG-010	NA	1.80115	-0.908606	0.00255188
ASV6237	Bacteria	Firmicutes	Clostridia	Clostridiales	Ruminococcaceae	Ruminococcaceae_NK4A214_group	NA	-0.966211	1.10011	0.00373471
ASV640	Bacteria	Firmicutes	Clostridia	Clostridiales	Ruminococcaceae	Ruminococcaceae_NK4A214_group	NA	1.57841	2.87359	0.00143745
ASV6472	Bacteria	Firmicutes	Clostridia	Clostridiales	Ruminococcaceae	NA	NA	2.04085	4.1717	1.51645e-07
ASV6721	Bacteria	Firmicutes	Clostridia	Clostridiales	Ruminococcaceae	Ruminococcaceae_UCG-009	NA	-1.08806	0.976976	0.00732808
ASV686	Bacteria	Firmicutes	Clostridia	Clostridiales	Ruminococcaceae	NA	NA	1.75852	-0.473432	0.00311742
ASV691	Bacteria	Firmicutes	Clostridia	Clostridiales	Ruminococcaceae	Ruminococcus_1	NA	1.19461	2.64041	0.00472579
ASV7312	Bacteria	Firmicutes	Clostridia	Clostridiales	Ruminococcaceae	Ruminococcaceae_UCG-010	NA	1.39559	-1.16916	0.0030892
ASV7553	Bacteria	Firmicutes	Clostridia	Clostridiales	Ruminococcaceae	GCA-900066225	NA	1.74322	-1.16916	0.000217319
ASV7557	Bacteria	Firmicutes	Clostridia	Clostridiales	Ruminococcaceae	Ruminococcaceae_UCG-010	NA	1.53909	-1.04699	0.000667936
ASV7562	Bacteria	Firmicutes	Clostridia	Clostridiales	Ruminococcaceae	Ruminiclostridium_1	NA	1.38099	-0.969737	0.00413563
ASV7592	Bacteria	Firmicutes	Clostridia	Clostridiales	Ruminococcaceae	Ruminococcaceae_UCG-005	NA	1.4164	-0.825058	0.00892968
ASV7615	Bacteria	Firmicutes	Clostridia	Clostridiales	Ruminococcaceae	Ruminococcaceae_UCG-014	NA	0.986176	-1.16916	0.00461627
ASV778	Bacteria	Firmicutes	Clostridia	Clostridiales	Ruminococcaceae	Ruminococcaceae_NK4A214_group	NA	1.73795	3.72566	0.000700869
ASV816	Bacteria	Firmicutes	Clostridia	Clostridiales	Ruminococcaceae	Ruminococcaceae_UCG-005	NA	4.0505	1.94839	0.000608013
ASV8190	Bacteria	Firmicutes	Clostridia	Clostridiales	Ruminococcaceae	Ruminococcaceae_UCG-005	NA	2.73951	0.122328	0.000704298
ASV8340	Bacteria	Firmicutes	Clostridia	Clostridiales	Ruminococcaceae	Ruminococcaceae_UCG-010	NA	2.69451	-1.16916	3.99104e-05
ASV836	Bacteria	Firmicutes	Clostridia	Clostridiales	Ruminococcaceae	Ruminococcaceae_NK4A214_group	NA	1.53534	3.21164	4.10675e-06
ASV9194	Bacteria	Firmicutes	Clostridia	Clostridiales	Ruminococcaceae	NA	NA	2.01845	-1.10792	0.000693079
ASV9557	Bacteria	Firmicutes	Clostridia	Clostridiales	Ruminococcaceae	Ruminococcus_1	NA	2.27067	-0.863983	0.000192665
ASV1751	Bacteria	Firmicutes	Negativicutes	Selenomonadales	Veillonellaceae	Schwartzia	NA	-0.0766468	2.74404	0.000285394
ASV324	Bacteria	Firmicutes	Negativicutes	Selenomonadales	Veillonellaceae	Selenomonas_1	NA	1.62836	3.4453	0.000911975
ASV5743	Bacteria	Firmicutes	Negativicutes	Selenomonadales	Veillonellaceae	Anaerovibrio	NA	-0.927369	2.67648	5.37503e-05
ASV582	Bacteria	Firmicutes	Negativicutes	Selenomonadales	Veillonellaceae	Veillonellaceae_UCG-001	NA	1.28286	3.22862	0.00326225
ASV6748	Bacteria	Firmicutes	Negativicutes	Selenomonadales	Veillonellaceae	Veillonellaceae_UCG-001	NA	1.8674	3.69932	2.32111e-05
ASV1069	Bacteria	Kiritimatiellaeota	Kiritimatiellae	WCHB1-41	NA	NA	NA	3.5405	0.928365	0.00262921
ASV1101	Bacteria	Kiritimatiellaeota	Kiritimatiellae	WCHB1-41	NA	NA	NA	1.40481	-0.947007	0.00122217
ASV11383	Bacteria	Kiritimatiellaeota	Kiritimatiellae	WCHB1-41	NA	NA	NA	0.978715	-1.16916	0.0112393
ASV1258	Bacteria	Kiritimatiellaeota	Kiritimatiellae	WCHB1-41	NA	NA	NA	3.81882	0.659897	0.000898498
ASV12655	Bacteria	Kiritimatiellaeota	Kiritimatiellae	WCHB1-41	NA	NA	NA	1.91546	-0.298813	0.00352289
ASV1450	Bacteria	Kiritimatiellaeota	Kiritimatiellae	WCHB1-41	NA	NA	NA	3.90062	1.66142	0.00410849
ASV1457	Bacteria	Kiritimatiellaeota	Kiritimatiellae	WCHB1-41	NA	NA	NA	3.68161	0.978422	0.000906379
ASV1543	Bacteria	Kiritimatiellaeota	Kiritimatiellae	WCHB1-41	NA	NA	NA	3.94848	1.5691	0.0011866
ASV1726	Bacteria	Kiritimatiellaeota	Kiritimatiellae	WCHB1-41	NA	NA	NA	3.66065	0.74309	0.000284626
ASV217	Bacteria	Kiritimatiellaeota	Kiritimatiellae	WCHB1-41	NA	NA	NA	2.27655	-0.931456	0.000249422
ASV2582	Bacteria	Kiritimatiellaeota	Kiritimatiellae	WCHB1-41	NA	NA	NA	3.53122	1.21837	0.00290409
ASV2963	Bacteria	Kiritimatiellaeota	Kiritimatiellae	WCHB1-41	NA	NA	NA	3.4841	-0.487609	5.64013e-05
ASV314	Bacteria	Kiritimatiellaeota	Kiritimatiellae	WCHB1-41	NA	NA	NA	4.35939	1.37432	0.000355493
ASV3209	Bacteria	Kiritimatiellaeota	Kiritimatiellae	WCHB1-41	NA	NA	NA	3.15632	0.684191	0.00210124
ASV352	Bacteria	Kiritimatiellaeota	Kiritimatiellae	WCHB1-41	NA	NA	NA	1.89616	-0.311918	0.00381447
ASV4079	Bacteria	Kiritimatiellaeota	Kiritimatiellae	WCHB1-41	NA	NA	NA	3.11947	1.41881	0.00392559
ASV4300	Bacteria	Kiritimatiellaeota	Kiritimatiellae	WCHB1-41	NA	NA	NA	3.01697	0.856965	0.0017275
ASV4442	Bacteria	Kiritimatiellaeota	Kiritimatiellae	WCHB1-41	NA	NA	NA	3.12819	0.296499	0.00094911
ASV4777	Bacteria	Kiritimatiellaeota	Kiritimatiellae	WCHB1-41	NA	NA	NA	2.84773	-0.369216	0.000175137
ASV481	Bacteria	Kiritimatiellaeota	Kiritimatiellae	WCHB1-41	NA	NA	NA	4.46455	1.20667	0.000211572
ASV53	Bacteria	Kiritimatiellaeota	Kiritimatiellae	WCHB1-41	NA	NA	NA	1.87818	-0.847332	0.00263106
ASV5314	Bacteria	Kiritimatiellaeota	Kiritimatiellae	WCHB1-41	NA	NA	NA	2.75556	-0.970402	2.56702e-05
ASV5365	Bacteria	Kiritimatiellaeota	Kiritimatiellae	WCHB1-41	NA	NA	NA	2.90116	-0.155606	0.000456747
ASV5394	Bacteria	Kiritimatiellaeota	Kiritimatiellae	WCHB1-41	NA	NA	NA	4.98015	3.89083	3.95593e-06
ASV547	Bacteria	Kiritimatiellaeota	Kiritimatiellae	WCHB1-41	NA	NA	NA	1.41685	-1.16916	0.000613323
ASV5626	Bacteria	Kiritimatiellaeota	Kiritimatiellae	WCHB1-41	NA	NA	NA	2.50385	-0.0321639	0.000925725
ASV5689	Bacteria	Kiritimatiellaeota	Kiritimatiellae	WCHB1-41	NA	NA	NA	2.28379	-0.555806	0.00211606
ASV5785	Bacteria	Kiritimatiellaeota	Kiritimatiellae	WCHB1-41	NA	NA	NA	2.46657	-0.825686	0.000221581
ASV6177	Bacteria	Kiritimatiellaeota	Kiritimatiellae	WCHB1-41	NA	NA	NA	2.21892	-0.869939	0.000239098
ASV6282	Bacteria	Kiritimatiellaeota	Kiritimatiellae	WCHB1-41	NA	NA	NA	2.35872	-0.231238	0.00122935
ASV6320	Bacteria	Kiritimatiellaeota	Kiritimatiellae	WCHB1-41	NA	NA	NA	2.60165	-0.150617	0.000698562
ASV6368	Bacteria	Kiritimatiellaeota	Kiritimatiellae	WCHB1-41	NA	NA	NA	2.27008	0.264605	0.00406889
ASV6465	Bacteria	Kiritimatiellaeota	Kiritimatiellae	WCHB1-41	NA	NA	NA	4.67859	2.71233	0.00282538
ASV6559	Bacteria	Kiritimatiellaeota	Kiritimatiellae	WCHB1-41	NA	NA	NA	1.83634	-0.304613	0.00414461
ASV660	Bacteria	Kiritimatiellaeota	Kiritimatiellae	WCHB1-41	NA	NA	NA	1.5864	-0.947657	0.00183171
ASV6612	Bacteria	Kiritimatiellaeota	Kiritimatiellae	WCHB1-41	NA	NA	NA	4.60512	0.930227	0.000212454
ASV6624	Bacteria	Kiritimatiellaeota	Kiritimatiellae	WCHB1-41	NA	NA	NA	2.34243	-0.231466	0.00213527
ASV676	Bacteria	Kiritimatiellaeota	Kiritimatiellae	WCHB1-41	NA	NA	NA	1.94083	-0.144213	0.00353249
ASV6864	Bacteria	Kiritimatiellaeota	Kiritimatiellae	WCHB1-41	NA	NA	NA	2.29631	-0.219528	0.00122092
ASV6976	Bacteria	Kiritimatiellaeota	Kiritimatiellae	WCHB1-41	NA	NA	NA	1.97713	-1.04702	0.000304344
ASV7086	Bacteria	Kiritimatiellaeota	Kiritimatiellae	WCHB1-41	NA	NA	NA	2.36696	-0.266273	0.00406374
ASV7297	Bacteria	Kiritimatiellaeota	Kiritimatiellae	WCHB1-41	NA	NA	NA	1.54243	-0.947201	0.000823034
ASV7472	Bacteria	Kiritimatiellaeota	Kiritimatiellae	WCHB1-41	NA	NA	NA	1.212	-1.10798	0.00543598
ASV7620	Bacteria	Kiritimatiellaeota	Kiritimatiellae	WCHB1-41	NA	NA	NA	1.19234	-1.16916	0.00318218
ASV764	Bacteria	Kiritimatiellaeota	Kiritimatiellae	WCHB1-41	NA	NA	NA	1.31508	-1.10798	0.0114956
ASV810	Bacteria	Kiritimatiellaeota	Kiritimatiellae	WCHB1-41	NA	NA	NA	4.30513	0.322793	5.8951e-05
ASV847	Bacteria	Kiritimatiellaeota	Kiritimatiellae	WCHB1-41	NA	NA	NA	4.34651	1.81097	0.000951433
ASV982	Bacteria	Kiritimatiellaeota	Kiritimatiellae	WCHB1-41	NA	NA	NA	2.15026	-0.603698	0.000814018
ASV2592	Bacteria	Lentisphaerae	Lentisphaeria	Victivallales	vadinBE97	NA	NA	3.27705	0.617023	0.000688596
ASV3983	Bacteria	Lentisphaerae	Lentisphaeria	Victivallales	vadinBE97	NA	NA	3.20917	0.530022	0.00135387
ASV5039	Bacteria	Lentisphaerae	Lentisphaeria	Victivallales	vadinBE97	NA	NA	2.94052	-0.0600644	0.000445709
ASV596	Bacteria	Lentisphaerae	Lentisphaeria	Victivallales	vadinBE97	NA	NA	4.18558	2.78168	0.000155013
ASV6453	Bacteria	Lentisphaerae	Lentisphaeria	Victivallales	vadinBE97	NA	NA	2.31945	-0.221522	0.00111511
ASV1547	Bacteria	Lentisphaerae	Lentisphaeria	Victivallales	Victivallaceae	NA	NA	1.12546	-1.10792	0.00141185
ASV323	Bacteria	Lentisphaerae	Lentisphaeria	Victivallales	Victivallaceae	NA	NA	1.96996	-0.72521	0.000682518
ASV7003	Bacteria	Lentisphaerae	Lentisphaeria	Victivallales	Victivallaceae	NA	NA	2.25661	-0.786132	0.000337187
ASV7603	Bacteria	NA	NA	NA	NA	NA	NA	0.899858	-1.16916	0.0100179
ASV838	Bacteria	NA	NA	NA	NA	NA	NA	3.60073	1.92487	0.00266323
ASV687	Bacteria	Planctomycetes	Planctomycetacia	Pirellulales	Pirellulaceae	p-1088-a5_gut_group	NA	1.48263	-0.786358	0.00236807
ASV14255	Bacteria	Proteobacteria	Deltaproteobacteria	Desulfovibrionales	Desulfovibrionaceae	Bilophila	NA	-1.31079	1.642	0.000279384
ASV1573	Bacteria	Proteobacteria	Deltaproteobacteria	Desulfovibrionales	Desulfovibrionaceae	Mailhella	NA	0.663547	2.30923	0.000622112
ASV1993	Bacteria	Proteobacteria	Deltaproteobacteria	Desulfovibrionales	Desulfovibrionaceae	Desulfovibrio	NA	3.42606	4.03515	0.00158229
ASV4228	Bacteria	Proteobacteria	Deltaproteobacteria	Desulfovibrionales	Desulfovibrionaceae	Desulfovibrio	NA	-0.943346	1.47365	0.00111787
ASV10699	Bacteria	Proteobacteria	Alphaproteobacteria	Rickettsiales	Mitochondria	NA	NA	-1.14953	1.20972	0.00297303
ASV7650	Bacteria	Proteobacteria	Alphaproteobacteria	Rickettsiales	NA	NA	NA	-0.303294	2.64123	0.00356479
ASV817	Bacteria	Proteobacteria	Alphaproteobacteria	Rhodospirillales	NA	NA	NA	1.88684	-0.848018	0.000776767
ASV621	Bacteria	Proteobacteria	Alphaproteobacteria	Rhodospirillales	Terasakiellaceae	Aestuariispira	NA	1.31948	-1.00909	0.0107395
ASV1125	Bacteria	Spirochaetes	Spirochaetia	Spirochaetales	Spirochaetaceae	Treponema_2	NA	0.784905	2.91766	0.00153694
ASV1999	Bacteria	Spirochaetes	Spirochaetia	Spirochaetales	Spirochaetaceae	Treponema_2	NA	0.158042	2.22824	0.00226902
ASV371	Bacteria	Spirochaetes	Spirochaetia	Spirochaetales	Spirochaetaceae	Sediminispirochaeta	NA	4.35943	3.10685	2.55289e-05
ASV3896	Bacteria	Spirochaetes	Spirochaetia	Spirochaetales	Spirochaetaceae	Treponema_2	NA	-0.927504	1.21411	0.00561329
ASV4315	Bacteria	Spirochaetes	Spirochaetia	Spirochaetales	Spirochaetaceae	Treponema_2	NA	2.72383	3.82955	0.000205576
ASV5367	Bacteria	Spirochaetes	Spirochaetia	Spirochaetales	Spirochaetaceae	Treponema_2	NA	-1.31079	1.21115	0.0102742
ASV5907	Bacteria	Spirochaetes	Spirochaetia	Spirochaetales	Spirochaetaceae	Treponema_2	NA	-1.1272	1.41256	0.00158374
ASV3694	Bacteria	Tenericutes	Mollicutes	Anaeroplasmatales	Anaeroplasmataceae	Anaeroplasma	NA	-0.915025	2.32307	0.000213138
ASV108	Bacteria	Tenericutes	Mollicutes	Mollicutes_RF39	NA	NA	NA	-1.2493	1.05114	0.0100703
ASV14245	Bacteria	Tenericutes	Mollicutes	Mollicutes_RF39	NA	NA	NA	-1.31079	1.47507	0.000268683
ASV288	Bacteria	Tenericutes	Mollicutes	EMP-G18	NA	NA	NA	1.85913	-0.985618	0.00131196
ASV6727	Bacteria	Tenericutes	Mollicutes	Izimaplasmatales	NA	NA	NA	2.05281	-0.0746015	0.00304518
ASV7669	Bacteria	Tenericutes	Mollicutes	Izimaplasmatales	NA	NA	NA	1.29634	-1.06938	0.00160463
ASV972	Bacteria	Tenericutes	Mollicutes	Mollicutes_RF39	NA	NA	NA	1.41393	-0.985767	0.0033538
