# Supplementary material for: Seasonal and Nutrient Supplement Responses in Rumen Microbiota Structure and Metabolites of Tropical Rangeland Cattle
Source: Microorganisms. 2020 Oct 8;8(10):1550. doi: 10.3390/microorganisms8101550 (PMC7600044; doi:10.3390/microorganisms8101550)
Supplement: Supplementary file 1 [file microorganisms-08-01550-s001.zip › Supplementary File 4.xlsx]

## Sheet: ASV Archaea seasonal effect
ASV	Kingdom	Phylum	Class	Order	Family	Genus	Species	Mid-Dry Season	Wet Season	FDR
ASV21	Archaea	Euryarchaeota	Thermoplasmata	Methanomassiliicoccales	Methanomassiliicoccaceae	Group9	Group9 sp. ISO4-G1	1.33439	-1.19388	0.00301752
ASV11	Archaea	Euryarchaeota	Methanomicrobia	Methanomicrobiales	Methanomicrobiaceae	Methanomicrobium	Methanomicrobium mobile	2.19701	-1.48683	9.00512e-05
ASV12	Archaea	Euryarchaeota	Methanobacteria	Methanobacteriales	Methanobacteriaceae	Methanosphaera	Methanosphaera sp. ISO3-F5	1.60596	2.65353	0.00111316
ASV24	Archaea	Euryarchaeota	Methanobacteria	Methanobacteriales	Methanobacteriaceae	Methanosphaera	Methanosphaera sp. ISO3-F5	-1.28376	0.831747	0.00302122
