# Supplementary material for: Seasonal and Nutrient Supplement Responses in Rumen Microbiota Structure and Metabolites of Tropical Rangeland Cattle
Source: Microorganisms. 2020 Oct 8;8(10):1550. doi: 10.3390/microorganisms8101550 (PMC7600044; doi:10.3390/microorganisms8101550)
Supplement: Supplementary file 1 [file microorganisms-08-01550-s001.zip › Supplementary File 5.xlsx]

## Sheet: ASV Protozoa seasonal effect
ASV	Kingdom	Phylum	Class	Order	Family	Genus	Species	Mid-Dry Season	Wet Season	FDR
ASV2	Eukaryota	Ciliophora	Litostomatea	Entodiniomorphida	Ophryoscolecidae	Ostracodinium	Unclassified	4.56499	3.3824	7.04178e-07
ASV1	Eukaryota	Ciliophora	Litostomatea	Entodiniomorphida	Ophryoscolecidae	Ostracodinium	Unclassified	5.1505	3.81907	1.09373e-08
ASV8	Eukaryota	Ciliophora	Litostomatea	Entodiniomorphida	Ophryoscolecidae	Unclassified	Unclassified	3.06728	1.67833	6.63321e-05
ASV10	Eukaryota	Ciliophora	Litostomatea	Entodiniomorphida	Ophryoscolecidae	Eudiplodinium	Eudiplodinium_maggii	1.61875	2.80168	0.00152348
ASV22	Eukaryota	Ciliophora	Litostomatea	Entodiniomorphida	Ophryoscolecidae	Entodinium	Entodinium_furca_monolobum	0.292822	1.99646	0.00699542
