# Supplementary material for: Seasonal and Nutrient Supplement Responses in Rumen Microbiota Structure and Metabolites of Tropical Rangeland Cattle
Source: Microorganisms. 2020 Oct 8;8(10):1550. doi: 10.3390/microorganisms8101550 (PMC7600044; doi:10.3390/microorganisms8101550)
Supplement: Supplementary file 1 [file microorganisms-08-01550-s001.zip › Supplementary File 6.xlsx]

## Sheet: ASV Fungi seasonal effect
ASV	Kingdom	Phylum	Class	Order	Family	Genus	Species	Mid-Dry Season	Wet Season	FDR
ASV65	Fungi	Neocallimastigomycota	Neocallimastigomycetes	Neocallimastigales	Neocallimastigaceae	Cyllamyces	Cyllamyces 1	0.962803	-1.76912	0.00177949
ASV26	Fungi	Neocallimastigomycota	Neocallimastigomycetes	Neocallimastigales	Neocallimastigaceae	Cyllamyces	Cyllamyces 2	2.35645	-1.08128	1.17789e-05
ASV35	Fungi	Neocallimastigomycota	Neocallimastigomycetes	Neocallimastigales	Neocallimastigaceae	Cyllamyces	Cyllamyces 1	1.70535	-1.30853	8.16733e-05
ASV27	Fungi	Neocallimastigomycota	Neocallimastigomycetes	Neocallimastigales	Neocallimastigaceae	Cyllamyces	Cyllamyces 2	2.20584	-1.27338	1.22605e-05
ASV32	Fungi	Neocallimastigomycota	Neocallimastigomycetes	Neocallimastigales	Neocallimastigaceae	Cyllamyces	Cyllamyces 2	2.0373	-1.43369	2.82494e-05
ASV19	Fungi	Neocallimastigomycota	Neocallimastigomycetes	Neocallimastigales	Neocallimastigaceae	Cyllamyces	Cyllamyces 2	2.63833	-0.905727	6.88519e-06
ASV36	Fungi	Neocallimastigomycota	Neocallimastigomycetes	Neocallimastigales	Neocallimastigaceae	Cyllamyces	Cyllamyces 2	1.48158	-1.66666	4.4356e-05
ASV37	Fungi	Neocallimastigomycota	Neocallimastigomycetes	Neocallimastigales	Neocallimastigaceae	Cyllamyces	Cyllamyces 2	1.14694	-1.45105	0.00040834
ASV34	Fungi	Neocallimastigomycota	Neocallimastigomycetes	Neocallimastigales	Neocallimastigaceae	MN4	MN4	-0.355664	1.81466	0.00033356
ASV2	Fungi	Neocallimastigomycota	Neocallimastigomycetes	Neocallimastigales	Neocallimastigaceae	Orpinomyces	Orpinomyces 2	5.12885	3.32723	0.000117099
ASV15	Fungi	Neocallimastigomycota	Neocallimastigomycetes	Neocallimastigales	Neocallimastigaceae	Orpinomyces	Orpinomyces 2	2.90145	0.902724	0.000475856
ASV13	Fungi	Neocallimastigomycota	Neocallimastigomycetes	Neocallimastigales	Neocallimastigaceae	Orpinomyces	Orpinomyces 1a	1.40213	3.50262	1.92214e-06
ASV4	Fungi	Neocallimastigomycota	Neocallimastigomycetes	Neocallimastigales	Neocallimastigaceae	Orpinomyces	Orpinomyces 2	4.29228	2.33867	1.50588e-05
ASV80	Fungi	Neocallimastigomycota	Neocallimastigomycetes	Neocallimastigales	Neocallimastigaceae	Orpinomyces	Orpinomyces 1a	-0.59996	1.94057	0.000218243
ASV12	Fungi	Neocallimastigomycota	Neocallimastigomycetes	Neocallimastigales	Neocallimastigaceae	Orpinomyces	Orpinomyces 1a	1.22305	3.08561	4.45199e-07
ASV42	Fungi	Neocallimastigomycota	Neocallimastigomycetes	Neocallimastigales	Neocallimastigaceae	Orpinomyces	Orpinomyces 1a	-0.689715	1.81355	0.0010547
ASV43	Fungi	Neocallimastigomycota	Neocallimastigomycetes	Neocallimastigales	Neocallimastigaceae	Orpinomyces	Orpinomyces 1a	0.265331	2.83476	2.66405e-05
ASV23	Fungi	Neocallimastigomycota	Neocallimastigomycetes	Neocallimastigales	Neocallimastigaceae	Orpinomyces	Orpinomyces 1a	0.680686	2.9076	3.53845e-05
ASV47	Fungi	Neocallimastigomycota	Neocallimastigomycetes	Neocallimastigales	Neocallimastigaceae	Orpinomyces	Unclassified	-0.0267675	2.06612	0.00030098
ASV29	Fungi	Neocallimastigomycota	Neocallimastigomycetes	Neocallimastigales	Neocallimastigaceae	Orpinomyces	Orpinomyces 1a	0.726734	2.54727	0.000256779
ASV64	Fungi	Neocallimastigomycota	Neocallimastigomycetes	Neocallimastigales	Neocallimastigaceae	Orpinomyces	Orpinomyces 1a	-1.62401	0.936949	0.000223491
ASV61	Fungi	Neocallimastigomycota	Neocallimastigomycetes	Neocallimastigales	Neocallimastigaceae	Orpinomyces	Orpinomyces 1a	-1.14376	1.49414	0.000127478
ASV3	Fungi	Neocallimastigomycota	Neocallimastigomycetes	Neocallimastigales	Neocallimastigaceae	Pecoramyces	Pecoramyces sp	3.73669	4.78699	0.000114726
ASV1	Fungi	Neocallimastigomycota	Neocallimastigomycetes	Neocallimastigales	Neocallimastigaceae	Pecoramyces	Pecoramyces sp	5.54928	6.76762	5.61407e-07
ASV24	Fungi	Neocallimastigomycota	Neocallimastigomycetes	Neocallimastigales	Neocallimastigaceae	Pecoramyces	Pecoramyces sp	0.149979	2.65477	6.7399e-05
ASV55	Fungi	Neocallimastigomycota	Neocallimastigomycetes	Neocallimastigales	Neocallimastigaceae	Unclassified	Unclassified	1.1602	-1.85976	3.76515e-05
ASV21	Fungi	Neocallimastigomycota	Neocallimastigomycetes	Neocallimastigales	Neocallimastigaceae	Unclassified	Unclassified	0.804088	2.89582	8.90334e-06
ASV25	Fungi	Neocallimastigomycota	Neocallimastigomycetes	Neocallimastigales	Neocallimastigaceae	Unclassified	Unclassified	1.87687	-1.24948	0.000239682
ASV38	Fungi	Neocallimastigomycota	Neocallimastigomycetes	Neocallimastigales	Neocallimastigaceae	Unclassified	Unclassified	2.11038	-0.581975	5.15555e-05
ASV97	Fungi	Neocallimastigomycota	Neocallimastigomycetes	Neocallimastigales	Neocallimastigaceae	Unclassified	Unclassified	-1.69161	0.652859	0.000210244
